# Supplementary material for: A machine learning framework develops a DNA replication stress model for predicting clinical outcomes and therapeutic vulnerability in primary prostate cancer
Source: J Transl Med. 2023 Jan 12;21:20. doi: 10.1186/s12967-023-03872-7 (PMC9835390; doi:10.1186/s12967-023-03872-7)
Supplement: Supplementary file 1 — Additional file 1: Table S1. Gene sets of DNA replication stress. Table S2. Hyperparameters used in the machine learning algorithms. Table S3. Collection of prostate cancer signatures. Table S4. Gene lists of pathways. Table S5. The list of curated targetable genes. Table S6. The result of univariate Cox regression analysis of DNA replication stress-related genes. Table S7. The result of Bootstrapping-based Cox regression analysis. Table S8. The result of machine learning benchmark. Table S9. The result of signatures comparison. Table S10. Somatic copy number alterations in RSS-high and RSS-low groups. Table S11. Somatic mutation characteristics in the RSS-high and RSS-low groups. Table S12. Clinicopathologic characteristics of prostate cancers in the included cohorts. Table S13. The result of single sample gene set enrichment analysis in the Meta-cohort. Table S14. The CIBERSORT result of 905 prostate cancer samples. Table S15. The result of Spearman’s rank-order correlation between replication stress signature and druggable genes in the TCGA-PRAD cohort. Table S16. The result of Spearman’s rank-order correlation between replication stress signature and druggable genes in the DKFZ-PRAD cohort. Table S17. The result of a meta-analysis of differential gene analysis. Table S18. The result of CMap analysis. Table S19. Comparison of clinical characteristics among included cohorts. [file 12967_2023_3872_MOESM1_ESM.xlsx]

## Sheet: Table S1
Table S1 Gene sets of DNA replication stress.
Gene	Pathway
RAD54L	KEGG_HOMOLOGOUS_RECOMBINATION
XRCC3	KEGG_HOMOLOGOUS_RECOMBINATION
RAD51B	KEGG_HOMOLOGOUS_RECOMBINATION
NBN	KEGG_HOMOLOGOUS_RECOMBINATION
RAD52	KEGG_HOMOLOGOUS_RECOMBINATION
RAD51D	KEGG_HOMOLOGOUS_RECOMBINATION
XRCC2	KEGG_HOMOLOGOUS_RECOMBINATION
POLD4	KEGG_HOMOLOGOUS_RECOMBINATION
BLM	KEGG_HOMOLOGOUS_RECOMBINATION
EME1	KEGG_HOMOLOGOUS_RECOMBINATION
RPA1	KEGG_HOMOLOGOUS_RECOMBINATION
RAD51	KEGG_HOMOLOGOUS_RECOMBINATION
POLD3	KEGG_HOMOLOGOUS_RECOMBINATION
RAD50	KEGG_HOMOLOGOUS_RECOMBINATION
RPA3	KEGG_HOMOLOGOUS_RECOMBINATION
RPA2	KEGG_HOMOLOGOUS_RECOMBINATION
RPA4	KEGG_HOMOLOGOUS_RECOMBINATION
RAD51C	KEGG_HOMOLOGOUS_RECOMBINATION
MRE11	KEGG_HOMOLOGOUS_RECOMBINATION
BRCA2	KEGG_HOMOLOGOUS_RECOMBINATION
POLD1	KEGG_HOMOLOGOUS_RECOMBINATION
POLD2	KEGG_HOMOLOGOUS_RECOMBINATION
MUS81	KEGG_HOMOLOGOUS_RECOMBINATION
TOP3A	KEGG_HOMOLOGOUS_RECOMBINATION
RAD54B	KEGG_HOMOLOGOUS_RECOMBINATION
SEM1	KEGG_HOMOLOGOUS_RECOMBINATION
TOP3B	KEGG_HOMOLOGOUS_RECOMBINATION
SSBP1	KEGG_HOMOLOGOUS_RECOMBINATION
DBF4	REACTOME_ACTIVATION_OF_ATR_IN_RESPONSE_TO_REPLICATION_STRESS
RFC2	REACTOME_ACTIVATION_OF_ATR_IN_RESPONSE_TO_REPLICATION_STRESS
MCM10	REACTOME_ACTIVATION_OF_ATR_IN_RESPONSE_TO_REPLICATION_STRESS
MCM2	REACTOME_ACTIVATION_OF_ATR_IN_RESPONSE_TO_REPLICATION_STRESS
MCM6	REACTOME_ACTIVATION_OF_ATR_IN_RESPONSE_TO_REPLICATION_STRESS
ORC1	REACTOME_ACTIVATION_OF_ATR_IN_RESPONSE_TO_REPLICATION_STRESS
ORC6	REACTOME_ACTIVATION_OF_ATR_IN_RESPONSE_TO_REPLICATION_STRESS
CLSPN	REACTOME_ACTIVATION_OF_ATR_IN_RESPONSE_TO_REPLICATION_STRESS
CDC45	REACTOME_ACTIVATION_OF_ATR_IN_RESPONSE_TO_REPLICATION_STRESS
CDC6	REACTOME_ACTIVATION_OF_ATR_IN_RESPONSE_TO_REPLICATION_STRESS
CDC7	REACTOME_ACTIVATION_OF_ATR_IN_RESPONSE_TO_REPLICATION_STRESS
MCM5	REACTOME_ACTIVATION_OF_ATR_IN_RESPONSE_TO_REPLICATION_STRESS
MCM4	REACTOME_ACTIVATION_OF_ATR_IN_RESPONSE_TO_REPLICATION_STRESS
RPA3	REACTOME_ACTIVATION_OF_ATR_IN_RESPONSE_TO_REPLICATION_STRESS
RFC5	REACTOME_ACTIVATION_OF_ATR_IN_RESPONSE_TO_REPLICATION_STRESS
MCM3	REACTOME_ACTIVATION_OF_ATR_IN_RESPONSE_TO_REPLICATION_STRESS
RAD1	REACTOME_ACTIVATION_OF_ATR_IN_RESPONSE_TO_REPLICATION_STRESS
ORC2	REACTOME_ACTIVATION_OF_ATR_IN_RESPONSE_TO_REPLICATION_STRESS
ORC4	REACTOME_ACTIVATION_OF_ATR_IN_RESPONSE_TO_REPLICATION_STRESS
RPA2	REACTOME_ACTIVATION_OF_ATR_IN_RESPONSE_TO_REPLICATION_STRESS
CDK2	REACTOME_ACTIVATION_OF_ATR_IN_RESPONSE_TO_REPLICATION_STRESS
MCM8	REACTOME_ACTIVATION_OF_ATR_IN_RESPONSE_TO_REPLICATION_STRESS
RPA1	REACTOME_ACTIVATION_OF_ATR_IN_RESPONSE_TO_REPLICATION_STRESS
RFC3	REACTOME_ACTIVATION_OF_ATR_IN_RESPONSE_TO_REPLICATION_STRESS
ORC3	REACTOME_ACTIVATION_OF_ATR_IN_RESPONSE_TO_REPLICATION_STRESS
HUS1	REACTOME_ACTIVATION_OF_ATR_IN_RESPONSE_TO_REPLICATION_STRESS
CHEK1	REACTOME_ACTIVATION_OF_ATR_IN_RESPONSE_TO_REPLICATION_STRESS
RAD9B	REACTOME_ACTIVATION_OF_ATR_IN_RESPONSE_TO_REPLICATION_STRESS
RAD17	REACTOME_ACTIVATION_OF_ATR_IN_RESPONSE_TO_REPLICATION_STRESS
CDC25C	REACTOME_ACTIVATION_OF_ATR_IN_RESPONSE_TO_REPLICATION_STRESS
RFC4	REACTOME_ACTIVATION_OF_ATR_IN_RESPONSE_TO_REPLICATION_STRESS
CDC25A	REACTOME_ACTIVATION_OF_ATR_IN_RESPONSE_TO_REPLICATION_STRESS
ATRIP	REACTOME_ACTIVATION_OF_ATR_IN_RESPONSE_TO_REPLICATION_STRESS
ORC5	REACTOME_ACTIVATION_OF_ATR_IN_RESPONSE_TO_REPLICATION_STRESS
MCM7	REACTOME_ACTIVATION_OF_ATR_IN_RESPONSE_TO_REPLICATION_STRESS
RAD9A	REACTOME_ACTIVATION_OF_ATR_IN_RESPONSE_TO_REPLICATION_STRESS
ATR	REACTOME_ACTIVATION_OF_ATR_IN_RESPONSE_TO_REPLICATION_STRESS
ORC1	REACTOME_E2F_ENABLED_INHIBITION_OF_PRE_REPLICATION_COMPLEX_FORMATION
ORC6	REACTOME_E2F_ENABLED_INHIBITION_OF_PRE_REPLICATION_COMPLEX_FORMATION
ORC2	REACTOME_E2F_ENABLED_INHIBITION_OF_PRE_REPLICATION_COMPLEX_FORMATION
ORC4	REACTOME_E2F_ENABLED_INHIBITION_OF_PRE_REPLICATION_COMPLEX_FORMATION
MCM8	REACTOME_E2F_ENABLED_INHIBITION_OF_PRE_REPLICATION_COMPLEX_FORMATION
CCNB1	REACTOME_E2F_ENABLED_INHIBITION_OF_PRE_REPLICATION_COMPLEX_FORMATION
ORC3	REACTOME_E2F_ENABLED_INHIBITION_OF_PRE_REPLICATION_COMPLEX_FORMATION
ORC5	REACTOME_E2F_ENABLED_INHIBITION_OF_PRE_REPLICATION_COMPLEX_FORMATION
CDK1	REACTOME_E2F_ENABLED_INHIBITION_OF_PRE_REPLICATION_COMPLEX_FORMATION
MAD1L1	REACTOME_CELL_CYCLE
CDC27	REACTOME_CELL_CYCLE
PRKAR2B	REACTOME_CELL_CYCLE
DBF4	REACTOME_CELL_CYCLE
PAFAH1B1	REACTOME_CELL_CYCLE
E2F2	REACTOME_CELL_CYCLE
PSMB1	REACTOME_CELL_CYCLE
CDK11A	REACTOME_CELL_CYCLE
NCAPD2	REACTOME_CELL_CYCLE
BRCA1	REACTOME_CELL_CYCLE
PSMC4	REACTOME_CELL_CYCLE
POLA2	REACTOME_CELL_CYCLE
MNAT1	REACTOME_CELL_CYCLE
MRE11	REACTOME_CELL_CYCLE
SPAST	REACTOME_CELL_CYCLE
PHF20	REACTOME_CELL_CYCLE
NCAPH2	REACTOME_CELL_CYCLE
VRK2	REACTOME_CELL_CYCLE
NUP160	REACTOME_CELL_CYCLE
CENPQ	REACTOME_CELL_CYCLE
RFC1	REACTOME_CELL_CYCLE
TUBG2	REACTOME_CELL_CYCLE
SPDL1	REACTOME_CELL_CYCLE
PSMA4	REACTOME_CELL_CYCLE
OFD1	REACTOME_CELL_CYCLE
TPR	REACTOME_CELL_CYCLE
RSF1	REACTOME_CELL_CYCLE
RFC2	REACTOME_CELL_CYCLE
RAD51	REACTOME_CELL_CYCLE
ANAPC4	REACTOME_CELL_CYCLE
SDCCAG8	REACTOME_CELL_CYCLE
SYNE2	REACTOME_CELL_CYCLE
SPO11	REACTOME_CELL_CYCLE
CUL1	REACTOME_CELL_CYCLE
MSH4	REACTOME_CELL_CYCLE
PPP1R12A	REACTOME_CELL_CYCLE
NDC1	REACTOME_CELL_CYCLE
WAPL	REACTOME_CELL_CYCLE
POLD1	REACTOME_CELL_CYCLE
MCM10	REACTOME_CELL_CYCLE
PPP2R5A	REACTOME_CELL_CYCLE
STAG3	REACTOME_CELL_CYCLE
TP53BP1	REACTOME_CELL_CYCLE
KIF2A	REACTOME_CELL_CYCLE
PSME4	REACTOME_CELL_CYCLE
SIRT2	REACTOME_CELL_CYCLE
PPP2R5B	REACTOME_CELL_CYCLE
NUP133	REACTOME_CELL_CYCLE
CSNK2A2	REACTOME_CELL_CYCLE
PRKACA	REACTOME_CELL_CYCLE
UBE2D1	REACTOME_CELL_CYCLE
SMC1A	REACTOME_CELL_CYCLE
HMMR	REACTOME_CELL_CYCLE
FBXW11	REACTOME_CELL_CYCLE
NDE1	REACTOME_CELL_CYCLE
MCM2	REACTOME_CELL_CYCLE
CLASP1	REACTOME_CELL_CYCLE
NUP37	REACTOME_CELL_CYCLE
GTSE1	REACTOME_CELL_CYCLE
TUBA3D	REACTOME_CELL_CYCLE
MCM6	REACTOME_CELL_CYCLE
MLH1	REACTOME_CELL_CYCLE
PPP1R12B	REACTOME_CELL_CYCLE
DYNC1I2	REACTOME_CELL_CYCLE
POLD3	REACTOME_CELL_CYCLE
FKBP6	REACTOME_CELL_CYCLE
SMC1B	REACTOME_CELL_CYCLE
PPP2R5C	REACTOME_CELL_CYCLE
PCM1	REACTOME_CELL_CYCLE
CDC14A	REACTOME_CELL_CYCLE
HSP90AA1	REACTOME_CELL_CYCLE
RBL1	REACTOME_CELL_CYCLE
NDC80	REACTOME_CELL_CYCLE
GSK3B	REACTOME_CELL_CYCLE
XPO1	REACTOME_CELL_CYCLE
TNPO1	REACTOME_CELL_CYCLE
PDS5B	REACTOME_CELL_CYCLE
CHMP2B	REACTOME_CELL_CYCLE
SEH1L	REACTOME_CELL_CYCLE
ORC1	REACTOME_CELL_CYCLE
ZW10	REACTOME_CELL_CYCLE
PSMC5	REACTOME_CELL_CYCLE
UIMC1	REACTOME_CELL_CYCLE
AURKA	REACTOME_CELL_CYCLE
TPX2	REACTOME_CELL_CYCLE
DYNLL1	REACTOME_CELL_CYCLE
ANAPC5	REACTOME_CELL_CYCLE
BIRC5	REACTOME_CELL_CYCLE
PCBP4	REACTOME_CELL_CYCLE
NUDC	REACTOME_CELL_CYCLE
ORC6	REACTOME_CELL_CYCLE
PSME1	REACTOME_CELL_CYCLE
HAUS4	REACTOME_CELL_CYCLE
TINF2	REACTOME_CELL_CYCLE
CLSPN	REACTOME_CELL_CYCLE
NUP50	REACTOME_CELL_CYCLE
CDC45	REACTOME_CELL_CYCLE
CDC6	REACTOME_CELL_CYCLE
CDC23	REACTOME_CELL_CYCLE
AAAS	REACTOME_CELL_CYCLE
PSMD5	REACTOME_CELL_CYCLE
NUP188	REACTOME_CELL_CYCLE
HSP90AB1	REACTOME_CELL_CYCLE
JAK2	REACTOME_CELL_CYCLE
ABL1	REACTOME_CELL_CYCLE
CDC7	REACTOME_CELL_CYCLE
PSMD8	REACTOME_CELL_CYCLE
MAPK1	REACTOME_CELL_CYCLE
CENPM	REACTOME_CELL_CYCLE
DMC1	REACTOME_CELL_CYCLE
SUN2	REACTOME_CELL_CYCLE
MCM5	REACTOME_CELL_CYCLE
RBX1	REACTOME_CELL_CYCLE
EP300	REACTOME_CELL_CYCLE
RANGAP1	REACTOME_CELL_CYCLE
POLE2	REACTOME_CELL_CYCLE
PSMC6	REACTOME_CELL_CYCLE
PSMA3	REACTOME_CELL_CYCLE
VRK1	REACTOME_CELL_CYCLE
PSMC1	REACTOME_CELL_CYCLE
PSMB5	REACTOME_CELL_CYCLE
PSMA6	REACTOME_CELL_CYCLE
PSME2	REACTOME_CELL_CYCLE
REC8	REACTOME_CELL_CYCLE
GINS1	REACTOME_CELL_CYCLE
NINL	REACTOME_CELL_CYCLE
MYBL2	REACTOME_CELL_CYCLE
RAE1	REACTOME_CELL_CYCLE
TUBB1	REACTOME_CELL_CYCLE
PSMA7	REACTOME_CELL_CYCLE
DIDO1	REACTOME_CELL_CYCLE
PTK6	REACTOME_CELL_CYCLE
CDC25B	REACTOME_CELL_CYCLE
CSNK2A1	REACTOME_CELL_CYCLE
MAPRE1	REACTOME_CELL_CYCLE
E2F1	REACTOME_CELL_CYCLE
CHMP4B	REACTOME_CELL_CYCLE
LPIN2	REACTOME_CELL_CYCLE
CEP76	REACTOME_CELL_CYCLE
CEP192	REACTOME_CELL_CYCLE
RBBP8	REACTOME_CELL_CYCLE
PSMD10	REACTOME_CELL_CYCLE
POLA1	REACTOME_CELL_CYCLE
STAG2	REACTOME_CELL_CYCLE
RBBP7	REACTOME_CELL_CYCLE
EMD	REACTOME_CELL_CYCLE
CENPI	REACTOME_CELL_CYCLE
MAPK3	REACTOME_CELL_CYCLE
NUP93	REACTOME_CELL_CYCLE
CENPT	REACTOME_CELL_CYCLE
ACD	REACTOME_CELL_CYCLE
PSMD7	REACTOME_CELL_CYCLE
UBE2I	REACTOME_CELL_CYCLE
RBL2	REACTOME_CELL_CYCLE
CCP110	REACTOME_CELL_CYCLE
CEP152	REACTOME_CELL_CYCLE
OIP5	REACTOME_CELL_CYCLE
NBN	REACTOME_CELL_CYCLE
RAB2A	REACTOME_CELL_CYCLE
PPP2CB	REACTOME_CELL_CYCLE
MCM4	REACTOME_CELL_CYCLE
TUBB4A	REACTOME_CELL_CYCLE
CCNE1	REACTOME_CELL_CYCLE
AKT2	REACTOME_CELL_CYCLE
PIAS4	REACTOME_CELL_CYCLE
FZR1	REACTOME_CELL_CYCLE
BABAM1	REACTOME_CELL_CYCLE
LIG1	REACTOME_CELL_CYCLE
PPP2R1A	REACTOME_CELL_CYCLE
CDK6	REACTOME_CELL_CYCLE
H2AZ2	REACTOME_CELL_CYCLE
RPA3	REACTOME_CELL_CYCLE
CEP41	REACTOME_CELL_CYCLE
PSMA2	REACTOME_CELL_CYCLE
POLD2	REACTOME_CELL_CYCLE
STN1	REACTOME_CELL_CYCLE
SMC3	REACTOME_CELL_CYCLE
PSMD3	REACTOME_CELL_CYCLE
RAD51C	REACTOME_CELL_CYCLE
KPNB1	REACTOME_CELL_CYCLE
NUP88	REACTOME_CELL_CYCLE
PSMD11	REACTOME_CELL_CYCLE
YWHAE	REACTOME_CELL_CYCLE
GAR1	REACTOME_CELL_CYCLE
NSD2	REACTOME_CELL_CYCLE
NCAPG	REACTOME_CELL_CYCLE
CCND1	REACTOME_CELL_CYCLE
ANAPC15	REACTOME_CELL_CYCLE
CEP164	REACTOME_CELL_CYCLE
NUP98	REACTOME_CELL_CYCLE
PSMD9	REACTOME_CELL_CYCLE
FOXM1	REACTOME_CELL_CYCLE
CDKN1B	REACTOME_CELL_CYCLE
RFC5	REACTOME_CELL_CYCLE
NUP107	REACTOME_CELL_CYCLE
FBXO5	REACTOME_CELL_CYCLE
MCM3	REACTOME_CELL_CYCLE
RNF8	REACTOME_CELL_CYCLE
E2F3	REACTOME_CELL_CYCLE
GMNN	REACTOME_CELL_CYCLE
CCND3	REACTOME_CELL_CYCLE
PPP2R5D	REACTOME_CELL_CYCLE
CEP72	REACTOME_CELL_CYCLE
KIF20A	REACTOME_CELL_CYCLE
LMNB1	REACTOME_CELL_CYCLE
RAD1	REACTOME_CELL_CYCLE
RAD50	REACTOME_CELL_CYCLE
SKP1	REACTOME_CELL_CYCLE
NUP155	REACTOME_CELL_CYCLE
PPP2CA	REACTOME_CELL_CYCLE
SMC4	REACTOME_CELL_CYCLE
CEP70	REACTOME_CELL_CYCLE
TFDP2	REACTOME_CELL_CYCLE
GORASP1	REACTOME_CELL_CYCLE
CENPA	REACTOME_CELL_CYCLE
PSMD14	REACTOME_CELL_CYCLE
POLE4	REACTOME_CELL_CYCLE
CHMP3	REACTOME_CELL_CYCLE
GORASP2	REACTOME_CELL_CYCLE
ORC2	REACTOME_CELL_CYCLE
ORC4	REACTOME_CELL_CYCLE
SUMO1	REACTOME_CELL_CYCLE
ALMS1	REACTOME_CELL_CYCLE
HDAC1	REACTOME_CELL_CYCLE
AKT3	REACTOME_CELL_CYCLE
CDC20	REACTOME_CELL_CYCLE
BLZF1	REACTOME_CELL_CYCLE
NEK2	REACTOME_CELL_CYCLE
NSL1	REACTOME_CELL_CYCLE
CENPF	REACTOME_CELL_CYCLE
RPA2	REACTOME_CELL_CYCLE
STAG1	REACTOME_CELL_CYCLE
CCND2	REACTOME_CELL_CYCLE
SET	REACTOME_CELL_CYCLE
CNTRL	REACTOME_CELL_CYCLE
NEK6	REACTOME_CELL_CYCLE
NEK9	REACTOME_CELL_CYCLE
MLH3	REACTOME_CELL_CYCLE
NUP43	REACTOME_CELL_CYCLE
CENPL	REACTOME_CELL_CYCLE
MASTL	REACTOME_CELL_CYCLE
TMPO	REACTOME_CELL_CYCLE
NCAPH	REACTOME_CELL_CYCLE
MND1	REACTOME_CELL_CYCLE
KIF18A	REACTOME_CELL_CYCLE
PDS5A	REACTOME_CELL_CYCLE
ZWINT	REACTOME_CELL_CYCLE
CDKN2C	REACTOME_CELL_CYCLE
CENPK	REACTOME_CELL_CYCLE
OPTN	REACTOME_CELL_CYCLE
CDK2	REACTOME_CELL_CYCLE
TUBA1B	REACTOME_CELL_CYCLE
HJURP	REACTOME_CELL_CYCLE
B9D2	REACTOME_CELL_CYCLE
H2BC11	REACTOME_CELL_CYCLE
CDKN1A	REACTOME_CELL_CYCLE
NUP153	REACTOME_CELL_CYCLE
NUP85	REACTOME_CELL_CYCLE
PSMF1	REACTOME_CELL_CYCLE
MCM8	REACTOME_CELL_CYCLE
MAX	REACTOME_CELL_CYCLE
CEP250	REACTOME_CELL_CYCLE
PSMB2	REACTOME_CELL_CYCLE
TUBGCP3	REACTOME_CELL_CYCLE
HSPA2	REACTOME_CELL_CYCLE
NUP214	REACTOME_CELL_CYCLE
PKMYT1	REACTOME_CELL_CYCLE
CHTF18	REACTOME_CELL_CYCLE
TUBA4A	REACTOME_CELL_CYCLE
AKAP9	REACTOME_CELL_CYCLE
SEM1	REACTOME_CELL_CYCLE
TUBGCP6	REACTOME_CELL_CYCLE
YWHAH	REACTOME_CELL_CYCLE
POT1	REACTOME_CELL_CYCLE
HERC2	REACTOME_CELL_CYCLE
ARPP19	REACTOME_CELL_CYCLE
PSMA1	REACTOME_CELL_CYCLE
CDKN2D	REACTOME_CELL_CYCLE
AJUBA	REACTOME_CELL_CYCLE
MIS18BP1	REACTOME_CELL_CYCLE
CDKN1C	REACTOME_CELL_CYCLE
SGO1	REACTOME_CELL_CYCLE
MAU2	REACTOME_CELL_CYCLE
CDC16	REACTOME_CELL_CYCLE
TUBGCP2	REACTOME_CELL_CYCLE
CHMP2A	REACTOME_CELL_CYCLE
CLIP1	REACTOME_CELL_CYCLE
DKC1	REACTOME_CELL_CYCLE
SYNE1	REACTOME_CELL_CYCLE
GINS2	REACTOME_CELL_CYCLE
HAUS8	REACTOME_CELL_CYCLE
TUBG1	REACTOME_CELL_CYCLE
PSME3	REACTOME_CELL_CYCLE
PSMC3IP	REACTOME_CELL_CYCLE
TOP2A	REACTOME_CELL_CYCLE
NUP210	REACTOME_CELL_CYCLE
RAN	REACTOME_CELL_CYCLE
RPA1	REACTOME_CELL_CYCLE
H3-3B	REACTOME_CELL_CYCLE
TERF2	REACTOME_CELL_CYCLE
VPS4A	REACTOME_CELL_CYCLE
PCNA	REACTOME_CELL_CYCLE
LPIN3	REACTOME_CELL_CYCLE
CCNA1	REACTOME_CELL_CYCLE
RFC3	REACTOME_CELL_CYCLE
E2F5	REACTOME_CELL_CYCLE
TEX15	REACTOME_CELL_CYCLE
CCNB1	REACTOME_CELL_CYCLE
CDK7	REACTOME_CELL_CYCLE
YWHAQ	REACTOME_CELL_CYCLE
LPIN1	REACTOME_CELL_CYCLE
CCNH	REACTOME_CELL_CYCLE
CABLES1	REACTOME_CELL_CYCLE
CDCA8	REACTOME_CELL_CYCLE
ORC3	REACTOME_CELL_CYCLE
CDK4	REACTOME_CELL_CYCLE
ESPL1	REACTOME_CELL_CYCLE
MDM2	REACTOME_CELL_CYCLE
DYNC1LI2	REACTOME_CELL_CYCLE
BORA	REACTOME_CELL_CYCLE
NUP42	REACTOME_CELL_CYCLE
HUS1	REACTOME_CELL_CYCLE
BRIP1	REACTOME_CELL_CYCLE
ODF2	REACTOME_CELL_CYCLE
SMC2	REACTOME_CELL_CYCLE
CDK5RAP2	REACTOME_CELL_CYCLE
PSMB7	REACTOME_CELL_CYCLE
DSCC1	REACTOME_CELL_CYCLE
MYC	REACTOME_CELL_CYCLE
DCTN3	REACTOME_CELL_CYCLE
TUBB2A	REACTOME_CELL_CYCLE
TUBB2B	REACTOME_CELL_CYCLE
MDC1	REACTOME_CELL_CYCLE
NUMA1	REACTOME_CELL_CYCLE
PPP2R1B	REACTOME_CELL_CYCLE
KIF23	REACTOME_CELL_CYCLE
KNL1	REACTOME_CELL_CYCLE
HAUS2	REACTOME_CELL_CYCLE
TUBGCP4	REACTOME_CELL_CYCLE
RAB1A	REACTOME_CELL_CYCLE
CENPO	REACTOME_CELL_CYCLE
ACTR1A	REACTOME_CELL_CYCLE
DNA2	REACTOME_CELL_CYCLE
BARD1	REACTOME_CELL_CYCLE
NUP54	REACTOME_CELL_CYCLE
USO1	REACTOME_CELL_CYCLE
CENPE	REACTOME_CELL_CYCLE
PHLDA1	REACTOME_CELL_CYCLE
NEDD1	REACTOME_CELL_CYCLE
SYCP3	REACTOME_CELL_CYCLE
NUP58	REACTOME_CELL_CYCLE
BRCA2	REACTOME_CELL_CYCLE
RB1	REACTOME_CELL_CYCLE
PIF1	REACTOME_CELL_CYCLE
KIF2B	REACTOME_CELL_CYCLE
ESCO1	REACTOME_CELL_CYCLE
WRAP53	REACTOME_CELL_CYCLE
TP53	REACTOME_CELL_CYCLE
CSNK1D	REACTOME_CELL_CYCLE
ANAPC11	REACTOME_CELL_CYCLE
CEP131	REACTOME_CELL_CYCLE
AKT1	REACTOME_CELL_CYCLE
PSMB6	REACTOME_CELL_CYCLE
PLK4	REACTOME_CELL_CYCLE
ITGB3BP	REACTOME_CELL_CYCLE
KIF2C	REACTOME_CELL_CYCLE
PSMA5	REACTOME_CELL_CYCLE
NME7	REACTOME_CELL_CYCLE
COP1	REACTOME_CELL_CYCLE
NUF2	REACTOME_CELL_CYCLE
ENSA	REACTOME_CELL_CYCLE
LBR	REACTOME_CELL_CYCLE
EML4	REACTOME_CELL_CYCLE
RPS27A	REACTOME_CELL_CYCLE
DYNC1LI1	REACTOME_CELL_CYCLE
CENPC	REACTOME_CELL_CYCLE
CCNA2	REACTOME_CELL_CYCLE
SKP2	REACTOME_CELL_CYCLE
NHP2	REACTOME_CELL_CYCLE
H2BC1	REACTOME_CELL_CYCLE
PRIM2	REACTOME_CELL_CYCLE
CDCA5	REACTOME_CELL_CYCLE
NCAPG2	REACTOME_CELL_CYCLE
HDAC8	REACTOME_CELL_CYCLE
MCPH1	REACTOME_CELL_CYCLE
CETN2	REACTOME_CELL_CYCLE
CHMP7	REACTOME_CELL_CYCLE
GINS4	REACTOME_CELL_CYCLE
TERF1	REACTOME_CELL_CYCLE
HAUS6	REACTOME_CELL_CYCLE
CDKN2B	REACTOME_CELL_CYCLE
CDKN2A	REACTOME_CELL_CYCLE
CEP78	REACTOME_CELL_CYCLE
POLE3	REACTOME_CELL_CYCLE
ATM	REACTOME_CELL_CYCLE
INCENP	REACTOME_CELL_CYCLE
CHEK1	REACTOME_CELL_CYCLE
DSN1	REACTOME_CELL_CYCLE
TEX12	REACTOME_CELL_CYCLE
UBC	REACTOME_CELL_CYCLE
RAD9B	REACTOME_CELL_CYCLE
NEK7	REACTOME_CELL_CYCLE
NCAPD3	REACTOME_CELL_CYCLE
CENPU	REACTOME_CELL_CYCLE
CENPJ	REACTOME_CELL_CYCLE
MZT2B	REACTOME_CELL_CYCLE
TUBA3E	REACTOME_CELL_CYCLE
HAUS1	REACTOME_CELL_CYCLE
SPC25	REACTOME_CELL_CYCLE
RAD17	REACTOME_CELL_CYCLE
CENPH	REACTOME_CELL_CYCLE
ANAPC1	REACTOME_CELL_CYCLE
SMARCA5	REACTOME_CELL_CYCLE
RANBP2	REACTOME_CELL_CYCLE
AHCTF1	REACTOME_CELL_CYCLE
PPP2R5E	REACTOME_CELL_CYCLE
CC2D1B	REACTOME_CELL_CYCLE
PRKCA	REACTOME_CELL_CYCLE
BUB3	REACTOME_CELL_CYCLE
PSMA8	REACTOME_CELL_CYCLE
SKA1	REACTOME_CELL_CYCLE
FBXL18	REACTOME_CELL_CYCLE
NUP205	REACTOME_CELL_CYCLE
BUB1B	REACTOME_CELL_CYCLE
SEC13	REACTOME_CELL_CYCLE
CCNB2	REACTOME_CELL_CYCLE
DYRK1A	REACTOME_CELL_CYCLE
BABAM2	REACTOME_CELL_CYCLE
H2BC5	REACTOME_CELL_CYCLE
CDC25C	REACTOME_CELL_CYCLE
H4C8	REACTOME_CELL_CYCLE
DYNC1I1	REACTOME_CELL_CYCLE
MIS18A	REACTOME_CELL_CYCLE
PSMD4	REACTOME_CELL_CYCLE
PSMB4	REACTOME_CELL_CYCLE
PCNT	REACTOME_CELL_CYCLE
TAOK1	REACTOME_CELL_CYCLE
PMF1	REACTOME_CELL_CYCLE
LMNA	REACTOME_CELL_CYCLE
PSMC2	REACTOME_CELL_CYCLE
ZNF385A	REACTOME_CELL_CYCLE
SYCE2	REACTOME_CELL_CYCLE
SPC24	REACTOME_CELL_CYCLE
LEMD2	REACTOME_CELL_CYCLE
RBBP4	REACTOME_CELL_CYCLE
NUP35	REACTOME_CELL_CYCLE
H3-3A	REACTOME_CELL_CYCLE
ABRAXAS1	REACTOME_CELL_CYCLE
SGO2	REACTOME_CELL_CYCLE
CLASP2	REACTOME_CELL_CYCLE
PSMD6	REACTOME_CELL_CYCLE
TOPBP1	REACTOME_CELL_CYCLE
RFC4	REACTOME_CELL_CYCLE
RNF168	REACTOME_CELL_CYCLE
H2AZ1	REACTOME_CELL_CYCLE
CDC25A	REACTOME_CELL_CYCLE
ATRIP	REACTOME_CELL_CYCLE
MAD2L1	REACTOME_CELL_CYCLE
ANAPC10	REACTOME_CELL_CYCLE
NIPBL	REACTOME_CELL_CYCLE
PRDM9	REACTOME_CELL_CYCLE
TERT	REACTOME_CELL_CYCLE
PTTG1	REACTOME_CELL_CYCLE
CHMP4C	REACTOME_CELL_CYCLE
RAD21	REACTOME_CELL_CYCLE
ORC5	REACTOME_CELL_CYCLE
SUN1	REACTOME_CELL_CYCLE
YWHAZ	REACTOME_CELL_CYCLE
WRN	REACTOME_CELL_CYCLE
PSMC3	REACTOME_CELL_CYCLE
CEP57	REACTOME_CELL_CYCLE
BTRC	REACTOME_CELL_CYCLE
ANAPC16	REACTOME_CELL_CYCLE
CENPN	REACTOME_CELL_CYCLE
WEE1	REACTOME_CELL_CYCLE
PRKCB	REACTOME_CELL_CYCLE
MCM7	REACTOME_CELL_CYCLE
NDEL1	REACTOME_CELL_CYCLE
TERF2IP	REACTOME_CELL_CYCLE
PLK1	REACTOME_CELL_CYCLE
YWHAB	REACTOME_CELL_CYCLE
GOLGA2	REACTOME_CELL_CYCLE
PPP2R3B	REACTOME_CELL_CYCLE
RAB8A	REACTOME_CELL_CYCLE
CDT1	REACTOME_CELL_CYCLE
TUBA1A	REACTOME_CELL_CYCLE
TUBA1C	REACTOME_CELL_CYCLE
MIS12	REACTOME_CELL_CYCLE
TK1	REACTOME_CELL_CYCLE
H3-4	REACTOME_CELL_CYCLE
FEN1	REACTOME_CELL_CYCLE
CHTF8	REACTOME_CELL_CYCLE
E2F6	REACTOME_CELL_CYCLE
UBE2V2	REACTOME_CELL_CYCLE
BUB1	REACTOME_CELL_CYCLE
CENPX	REACTOME_CELL_CYCLE
YWHAG	REACTOME_CELL_CYCLE
UBE2E1	REACTOME_CELL_CYCLE
CDK1	REACTOME_CELL_CYCLE
UBB	REACTOME_CELL_CYCLE
ESCO2	REACTOME_CELL_CYCLE
SYCE1	REACTOME_CELL_CYCLE
RHNO1	REACTOME_CELL_CYCLE
RRM2	REACTOME_CELL_CYCLE
RAD9A	REACTOME_CELL_CYCLE
PHF8	REACTOME_CELL_CYCLE
KAT5	REACTOME_CELL_CYCLE
CKS1B	REACTOME_CELL_CYCLE
TUBB8B	REACTOME_CELL_CYCLE
MZT2A	REACTOME_CELL_CYCLE
PSMD1	REACTOME_CELL_CYCLE
LEMD3	REACTOME_CELL_CYCLE
EXO1	REACTOME_CELL_CYCLE
ZWILCH	REACTOME_CELL_CYCLE
CEP135	REACTOME_CELL_CYCLE
RAB1B	REACTOME_CELL_CYCLE
ATR	REACTOME_CELL_CYCLE
UBE2C	REACTOME_CELL_CYCLE
PSMD2	REACTOME_CELL_CYCLE
DCTN2	REACTOME_CELL_CYCLE
CKAP5	REACTOME_CELL_CYCLE
CENPS	REACTOME_CELL_CYCLE
CCNE2	REACTOME_CELL_CYCLE
BANF1	REACTOME_CELL_CYCLE
PPP2R2D	REACTOME_CELL_CYCLE
POLD4	REACTOME_CELL_CYCLE
RMI2	REACTOME_CELL_CYCLE
RUVBL1	REACTOME_CELL_CYCLE
SFN	REACTOME_CELL_CYCLE
CTDNEP1	REACTOME_CELL_CYCLE
TUBB6	REACTOME_CELL_CYCLE
SSNA1	REACTOME_CELL_CYCLE
CHMP6	REACTOME_CELL_CYCLE
ANAPC2	REACTOME_CELL_CYCLE
CDC26	REACTOME_CELL_CYCLE
TYMS	REACTOME_CELL_CYCLE
ANKLE2	REACTOME_CELL_CYCLE
POLE	REACTOME_CELL_CYCLE
TOP3A	REACTOME_CELL_CYCLE
UBE2N	REACTOME_CELL_CYCLE
RPS27	REACTOME_CELL_CYCLE
TUBAL3	REACTOME_CELL_CYCLE
RMI1	REACTOME_CELL_CYCLE
CTC1	REACTOME_CELL_CYCLE
AURKB	REACTOME_CELL_CYCLE
RCC2	REACTOME_CELL_CYCLE
RCC1	REACTOME_CELL_CYCLE
H2AC6	REACTOME_CELL_CYCLE
H2BC4	REACTOME_CELL_CYCLE
NPM1	REACTOME_CELL_CYCLE
GINS3	REACTOME_CELL_CYCLE
NOP10	REACTOME_CELL_CYCLE
IST1	REACTOME_CELL_CYCLE
SKA2	REACTOME_CELL_CYCLE
CEP63	REACTOME_CELL_CYCLE
RUVBL2	REACTOME_CELL_CYCLE
TUBB	REACTOME_CELL_CYCLE
FBXL7	REACTOME_CELL_CYCLE
H3C13	REACTOME_CELL_CYCLE
CHEK2	REACTOME_CELL_CYCLE
TUBA8	REACTOME_CELL_CYCLE
LIN9	REACTOME_CELL_CYCLE
KMT5A	REACTOME_CELL_CYCLE
H2AC20	REACTOME_CELL_CYCLE
KNTC1	REACTOME_CELL_CYCLE
H2BC21	REACTOME_CELL_CYCLE
H2BC13	REACTOME_CELL_CYCLE
BRCC3	REACTOME_CELL_CYCLE
PSMD13	REACTOME_CELL_CYCLE
PPP1CC	REACTOME_CELL_CYCLE
ERCC6L	REACTOME_CELL_CYCLE
TUBB4B	REACTOME_CELL_CYCLE
CENPP	REACTOME_CELL_CYCLE
H2AX	REACTOME_CELL_CYCLE
LIN54	REACTOME_CELL_CYCLE
SYCP2	REACTOME_CELL_CYCLE
POM121	REACTOME_CELL_CYCLE
ANAPC7	REACTOME_CELL_CYCLE
H2AC7	REACTOME_CELL_CYCLE
H2BU1	REACTOME_CELL_CYCLE
H4C3	REACTOME_CELL_CYCLE
DYNC1H1	REACTOME_CELL_CYCLE
SRC	REACTOME_CELL_CYCLE
H3C12	REACTOME_CELL_CYCLE
PSMD12	REACTOME_CELL_CYCLE
H4C11	REACTOME_CELL_CYCLE
BLM	REACTOME_CELL_CYCLE
H3C4	REACTOME_CELL_CYCLE
H4-16	REACTOME_CELL_CYCLE
H2BC12	REACTOME_CELL_CYCLE
TUBA3C	REACTOME_CELL_CYCLE
PRIM1	REACTOME_CELL_CYCLE
SFI1	REACTOME_CELL_CYCLE
TFDP1	REACTOME_CELL_CYCLE
MDM4	REACTOME_CELL_CYCLE
CEP290	REACTOME_CELL_CYCLE
SYCP1	REACTOME_CELL_CYCLE
CENPW	REACTOME_CELL_CYCLE
H3C14	REACTOME_CELL_CYCLE
H2AC18	REACTOME_CELL_CYCLE
H3C15	REACTOME_CELL_CYCLE
RPA4	REACTOME_CELL_CYCLE
PSMB8	REACTOME_CELL_CYCLE
FKBPL	REACTOME_CELL_CYCLE
MSH5	REACTOME_CELL_CYCLE
CSNK2B	REACTOME_CELL_CYCLE
DCTN1	REACTOME_CELL_CYCLE
MZT1	REACTOME_CELL_CYCLE
PSMB10	REACTOME_CELL_CYCLE
E2F4	REACTOME_CELL_CYCLE
CNEP1R1	REACTOME_CELL_CYCLE
LCMT1	REACTOME_CELL_CYCLE
LIN52	REACTOME_CELL_CYCLE
NUP62	REACTOME_CELL_CYCLE
FGFR1OP	REACTOME_CELL_CYCLE
HAUS7	REACTOME_CELL_CYCLE
PPP1CB	REACTOME_CELL_CYCLE
CSNK1E	REACTOME_CELL_CYCLE
HAUS3	REACTOME_CELL_CYCLE
PPME1	REACTOME_CELL_CYCLE
SYCE3	REACTOME_CELL_CYCLE
PPP2R2A	REACTOME_CELL_CYCLE
UBA52	REACTOME_CELL_CYCLE
PSMB11	REACTOME_CELL_CYCLE
DHFR	REACTOME_CELL_CYCLE
H2BC15	REACTOME_CELL_CYCLE
H2BS1	REACTOME_CELL_CYCLE
PSMB9	REACTOME_CELL_CYCLE
TUBA4B	REACTOME_CELL_CYCLE
H2AJ	REACTOME_CELL_CYCLE
CDK11B	REACTOME_CELL_CYCLE
HAUS5	REACTOME_CELL_CYCLE
LYN	REACTOME_CELL_CYCLE
CHMP4A	REACTOME_CELL_CYCLE
TEN1	REACTOME_CELL_CYCLE
RTEL1	REACTOME_CELL_CYCLE
TUBB3	REACTOME_CELL_CYCLE
TUBB8	REACTOME_CELL_CYCLE
DYNLL2	REACTOME_CELL_CYCLE
LIN37	REACTOME_CELL_CYCLE
H4C15	REACTOME_CELL_CYCLE
H4C14	REACTOME_CELL_CYCLE
H2AC19	REACTOME_CELL_CYCLE
POM121C	REACTOME_CELL_CYCLE
H4C12	REACTOME_CELL_CYCLE
H2BC14	REACTOME_CELL_CYCLE
H2BC8	REACTOME_CELL_CYCLE
H3C8	REACTOME_CELL_CYCLE
H2AB1	REACTOME_CELL_CYCLE
H2BC6	REACTOME_CELL_CYCLE
H4C6	REACTOME_CELL_CYCLE
H2BC17	REACTOME_CELL_CYCLE
H3C6	REACTOME_CELL_CYCLE
H4C13	REACTOME_CELL_CYCLE
H3C11	REACTOME_CELL_CYCLE
H2BC9	REACTOME_CELL_CYCLE
H3C1	REACTOME_CELL_CYCLE
TUBGCP5	REACTOME_CELL_CYCLE
PSMB3	REACTOME_CELL_CYCLE
H4C9	REACTOME_CELL_CYCLE
H2AC14	REACTOME_CELL_CYCLE
H2BC3	REACTOME_CELL_CYCLE
H4C5	REACTOME_CELL_CYCLE
H2AC8	REACTOME_CELL_CYCLE
H4C4	REACTOME_CELL_CYCLE
H2BC7	REACTOME_CELL_CYCLE
H3C7	REACTOME_CELL_CYCLE
H2AC4	REACTOME_CELL_CYCLE
H2BC10	REACTOME_CELL_CYCLE
H4C1	REACTOME_CELL_CYCLE
H4C2	REACTOME_CELL_CYCLE
H3C10	REACTOME_CELL_CYCLE
H3C2	REACTOME_CELL_CYCLE
H3C3	REACTOME_CELL_CYCLE
MAD1L1	REACTOME_MITOTIC_SPINDLE_CHECKPOINT
CDC27	REACTOME_MITOTIC_SPINDLE_CHECKPOINT
PAFAH1B1	REACTOME_MITOTIC_SPINDLE_CHECKPOINT
NUP160	REACTOME_MITOTIC_SPINDLE_CHECKPOINT
CENPQ	REACTOME_MITOTIC_SPINDLE_CHECKPOINT
SPDL1	REACTOME_MITOTIC_SPINDLE_CHECKPOINT
ANAPC4	REACTOME_MITOTIC_SPINDLE_CHECKPOINT
PPP2R5A	REACTOME_MITOTIC_SPINDLE_CHECKPOINT
KIF2A	REACTOME_MITOTIC_SPINDLE_CHECKPOINT
PPP2R5B	REACTOME_MITOTIC_SPINDLE_CHECKPOINT
NUP133	REACTOME_MITOTIC_SPINDLE_CHECKPOINT
UBE2D1	REACTOME_MITOTIC_SPINDLE_CHECKPOINT
NDE1	REACTOME_MITOTIC_SPINDLE_CHECKPOINT
CLASP1	REACTOME_MITOTIC_SPINDLE_CHECKPOINT
NUP37	REACTOME_MITOTIC_SPINDLE_CHECKPOINT
DYNC1I2	REACTOME_MITOTIC_SPINDLE_CHECKPOINT
PPP2R5C	REACTOME_MITOTIC_SPINDLE_CHECKPOINT
NDC80	REACTOME_MITOTIC_SPINDLE_CHECKPOINT
XPO1	REACTOME_MITOTIC_SPINDLE_CHECKPOINT
SEH1L	REACTOME_MITOTIC_SPINDLE_CHECKPOINT
ZW10	REACTOME_MITOTIC_SPINDLE_CHECKPOINT
DYNLL1	REACTOME_MITOTIC_SPINDLE_CHECKPOINT
ANAPC5	REACTOME_MITOTIC_SPINDLE_CHECKPOINT
BIRC5	REACTOME_MITOTIC_SPINDLE_CHECKPOINT
NUDC	REACTOME_MITOTIC_SPINDLE_CHECKPOINT
CDC23	REACTOME_MITOTIC_SPINDLE_CHECKPOINT
CENPM	REACTOME_MITOTIC_SPINDLE_CHECKPOINT
RANGAP1	REACTOME_MITOTIC_SPINDLE_CHECKPOINT
MAPRE1	REACTOME_MITOTIC_SPINDLE_CHECKPOINT
CENPI	REACTOME_MITOTIC_SPINDLE_CHECKPOINT
CENPT	REACTOME_MITOTIC_SPINDLE_CHECKPOINT
PPP2CB	REACTOME_MITOTIC_SPINDLE_CHECKPOINT
PPP2R1A	REACTOME_MITOTIC_SPINDLE_CHECKPOINT
ANAPC15	REACTOME_MITOTIC_SPINDLE_CHECKPOINT
NUP98	REACTOME_MITOTIC_SPINDLE_CHECKPOINT
NUP107	REACTOME_MITOTIC_SPINDLE_CHECKPOINT
PPP2R5D	REACTOME_MITOTIC_SPINDLE_CHECKPOINT
PPP2CA	REACTOME_MITOTIC_SPINDLE_CHECKPOINT
CENPA	REACTOME_MITOTIC_SPINDLE_CHECKPOINT
CDC20	REACTOME_MITOTIC_SPINDLE_CHECKPOINT
NSL1	REACTOME_MITOTIC_SPINDLE_CHECKPOINT
CENPF	REACTOME_MITOTIC_SPINDLE_CHECKPOINT
NUP43	REACTOME_MITOTIC_SPINDLE_CHECKPOINT
CENPL	REACTOME_MITOTIC_SPINDLE_CHECKPOINT
KIF18A	REACTOME_MITOTIC_SPINDLE_CHECKPOINT
ZWINT	REACTOME_MITOTIC_SPINDLE_CHECKPOINT
CENPK	REACTOME_MITOTIC_SPINDLE_CHECKPOINT
B9D2	REACTOME_MITOTIC_SPINDLE_CHECKPOINT
NUP85	REACTOME_MITOTIC_SPINDLE_CHECKPOINT
SGO1	REACTOME_MITOTIC_SPINDLE_CHECKPOINT
CDC16	REACTOME_MITOTIC_SPINDLE_CHECKPOINT
CLIP1	REACTOME_MITOTIC_SPINDLE_CHECKPOINT
CDCA8	REACTOME_MITOTIC_SPINDLE_CHECKPOINT
DYNC1LI2	REACTOME_MITOTIC_SPINDLE_CHECKPOINT
PPP2R1B	REACTOME_MITOTIC_SPINDLE_CHECKPOINT
KNL1	REACTOME_MITOTIC_SPINDLE_CHECKPOINT
CENPO	REACTOME_MITOTIC_SPINDLE_CHECKPOINT
CENPE	REACTOME_MITOTIC_SPINDLE_CHECKPOINT
KIF2B	REACTOME_MITOTIC_SPINDLE_CHECKPOINT
ANAPC11	REACTOME_MITOTIC_SPINDLE_CHECKPOINT
ITGB3BP	REACTOME_MITOTIC_SPINDLE_CHECKPOINT
KIF2C	REACTOME_MITOTIC_SPINDLE_CHECKPOINT
NUF2	REACTOME_MITOTIC_SPINDLE_CHECKPOINT
DYNC1LI1	REACTOME_MITOTIC_SPINDLE_CHECKPOINT
CENPC	REACTOME_MITOTIC_SPINDLE_CHECKPOINT
INCENP	REACTOME_MITOTIC_SPINDLE_CHECKPOINT
DSN1	REACTOME_MITOTIC_SPINDLE_CHECKPOINT
CENPU	REACTOME_MITOTIC_SPINDLE_CHECKPOINT
SPC25	REACTOME_MITOTIC_SPINDLE_CHECKPOINT
CENPH	REACTOME_MITOTIC_SPINDLE_CHECKPOINT
ANAPC1	REACTOME_MITOTIC_SPINDLE_CHECKPOINT
RANBP2	REACTOME_MITOTIC_SPINDLE_CHECKPOINT
AHCTF1	REACTOME_MITOTIC_SPINDLE_CHECKPOINT
PPP2R5E	REACTOME_MITOTIC_SPINDLE_CHECKPOINT
BUB3	REACTOME_MITOTIC_SPINDLE_CHECKPOINT
SKA1	REACTOME_MITOTIC_SPINDLE_CHECKPOINT
BUB1B	REACTOME_MITOTIC_SPINDLE_CHECKPOINT
SEC13	REACTOME_MITOTIC_SPINDLE_CHECKPOINT
DYNC1I1	REACTOME_MITOTIC_SPINDLE_CHECKPOINT
TAOK1	REACTOME_MITOTIC_SPINDLE_CHECKPOINT
PMF1	REACTOME_MITOTIC_SPINDLE_CHECKPOINT
SPC24	REACTOME_MITOTIC_SPINDLE_CHECKPOINT
SGO2	REACTOME_MITOTIC_SPINDLE_CHECKPOINT
CLASP2	REACTOME_MITOTIC_SPINDLE_CHECKPOINT
MAD2L1	REACTOME_MITOTIC_SPINDLE_CHECKPOINT
ANAPC10	REACTOME_MITOTIC_SPINDLE_CHECKPOINT
ANAPC16	REACTOME_MITOTIC_SPINDLE_CHECKPOINT
CENPN	REACTOME_MITOTIC_SPINDLE_CHECKPOINT
NDEL1	REACTOME_MITOTIC_SPINDLE_CHECKPOINT
PLK1	REACTOME_MITOTIC_SPINDLE_CHECKPOINT
MIS12	REACTOME_MITOTIC_SPINDLE_CHECKPOINT
BUB1	REACTOME_MITOTIC_SPINDLE_CHECKPOINT
UBE2E1	REACTOME_MITOTIC_SPINDLE_CHECKPOINT
ZWILCH	REACTOME_MITOTIC_SPINDLE_CHECKPOINT
UBE2C	REACTOME_MITOTIC_SPINDLE_CHECKPOINT
CKAP5	REACTOME_MITOTIC_SPINDLE_CHECKPOINT
CENPS	REACTOME_MITOTIC_SPINDLE_CHECKPOINT
ANAPC2	REACTOME_MITOTIC_SPINDLE_CHECKPOINT
CDC26	REACTOME_MITOTIC_SPINDLE_CHECKPOINT
RPS27	REACTOME_MITOTIC_SPINDLE_CHECKPOINT
AURKB	REACTOME_MITOTIC_SPINDLE_CHECKPOINT
RCC2	REACTOME_MITOTIC_SPINDLE_CHECKPOINT
SKA2	REACTOME_MITOTIC_SPINDLE_CHECKPOINT
KNTC1	REACTOME_MITOTIC_SPINDLE_CHECKPOINT
PPP1CC	REACTOME_MITOTIC_SPINDLE_CHECKPOINT
ERCC6L	REACTOME_MITOTIC_SPINDLE_CHECKPOINT
CENPP	REACTOME_MITOTIC_SPINDLE_CHECKPOINT
ANAPC7	REACTOME_MITOTIC_SPINDLE_CHECKPOINT
DYNC1H1	REACTOME_MITOTIC_SPINDLE_CHECKPOINT
DYNLL2	REACTOME_MITOTIC_SPINDLE_CHECKPOINT
BRCA1	REACTOME_G2_M_DNA_DAMAGE_CHECKPOINT
MRE11	REACTOME_G2_M_DNA_DAMAGE_CHECKPOINT
RFC2	REACTOME_G2_M_DNA_DAMAGE_CHECKPOINT
TP53BP1	REACTOME_G2_M_DNA_DAMAGE_CHECKPOINT
UIMC1	REACTOME_G2_M_DNA_DAMAGE_CHECKPOINT
RBBP8	REACTOME_G2_M_DNA_DAMAGE_CHECKPOINT
NBN	REACTOME_G2_M_DNA_DAMAGE_CHECKPOINT
PIAS4	REACTOME_G2_M_DNA_DAMAGE_CHECKPOINT
BABAM1	REACTOME_G2_M_DNA_DAMAGE_CHECKPOINT
RPA3	REACTOME_G2_M_DNA_DAMAGE_CHECKPOINT
YWHAE	REACTOME_G2_M_DNA_DAMAGE_CHECKPOINT
NSD2	REACTOME_G2_M_DNA_DAMAGE_CHECKPOINT
RFC5	REACTOME_G2_M_DNA_DAMAGE_CHECKPOINT
RNF8	REACTOME_G2_M_DNA_DAMAGE_CHECKPOINT
RAD1	REACTOME_G2_M_DNA_DAMAGE_CHECKPOINT
RAD50	REACTOME_G2_M_DNA_DAMAGE_CHECKPOINT
SUMO1	REACTOME_G2_M_DNA_DAMAGE_CHECKPOINT
RPA2	REACTOME_G2_M_DNA_DAMAGE_CHECKPOINT
H2BC11	REACTOME_G2_M_DNA_DAMAGE_CHECKPOINT
YWHAH	REACTOME_G2_M_DNA_DAMAGE_CHECKPOINT
HERC2	REACTOME_G2_M_DNA_DAMAGE_CHECKPOINT
RPA1	REACTOME_G2_M_DNA_DAMAGE_CHECKPOINT
RFC3	REACTOME_G2_M_DNA_DAMAGE_CHECKPOINT
CCNB1	REACTOME_G2_M_DNA_DAMAGE_CHECKPOINT
YWHAQ	REACTOME_G2_M_DNA_DAMAGE_CHECKPOINT
HUS1	REACTOME_G2_M_DNA_DAMAGE_CHECKPOINT
BRIP1	REACTOME_G2_M_DNA_DAMAGE_CHECKPOINT
MDC1	REACTOME_G2_M_DNA_DAMAGE_CHECKPOINT
DNA2	REACTOME_G2_M_DNA_DAMAGE_CHECKPOINT
BARD1	REACTOME_G2_M_DNA_DAMAGE_CHECKPOINT
TP53	REACTOME_G2_M_DNA_DAMAGE_CHECKPOINT
H2BC1	REACTOME_G2_M_DNA_DAMAGE_CHECKPOINT
ATM	REACTOME_G2_M_DNA_DAMAGE_CHECKPOINT
CHEK1	REACTOME_G2_M_DNA_DAMAGE_CHECKPOINT
RAD9B	REACTOME_G2_M_DNA_DAMAGE_CHECKPOINT
RAD17	REACTOME_G2_M_DNA_DAMAGE_CHECKPOINT
BABAM2	REACTOME_G2_M_DNA_DAMAGE_CHECKPOINT
H2BC5	REACTOME_G2_M_DNA_DAMAGE_CHECKPOINT
CDC25C	REACTOME_G2_M_DNA_DAMAGE_CHECKPOINT
H4C8	REACTOME_G2_M_DNA_DAMAGE_CHECKPOINT
ABRAXAS1	REACTOME_G2_M_DNA_DAMAGE_CHECKPOINT
TOPBP1	REACTOME_G2_M_DNA_DAMAGE_CHECKPOINT
RFC4	REACTOME_G2_M_DNA_DAMAGE_CHECKPOINT
RNF168	REACTOME_G2_M_DNA_DAMAGE_CHECKPOINT
ATRIP	REACTOME_G2_M_DNA_DAMAGE_CHECKPOINT
YWHAZ	REACTOME_G2_M_DNA_DAMAGE_CHECKPOINT
WRN	REACTOME_G2_M_DNA_DAMAGE_CHECKPOINT
WEE1	REACTOME_G2_M_DNA_DAMAGE_CHECKPOINT
YWHAB	REACTOME_G2_M_DNA_DAMAGE_CHECKPOINT
H3-4	REACTOME_G2_M_DNA_DAMAGE_CHECKPOINT
UBE2V2	REACTOME_G2_M_DNA_DAMAGE_CHECKPOINT
YWHAG	REACTOME_G2_M_DNA_DAMAGE_CHECKPOINT
CDK1	REACTOME_G2_M_DNA_DAMAGE_CHECKPOINT
RHNO1	REACTOME_G2_M_DNA_DAMAGE_CHECKPOINT
RAD9A	REACTOME_G2_M_DNA_DAMAGE_CHECKPOINT
KAT5	REACTOME_G2_M_DNA_DAMAGE_CHECKPOINT
EXO1	REACTOME_G2_M_DNA_DAMAGE_CHECKPOINT
ATR	REACTOME_G2_M_DNA_DAMAGE_CHECKPOINT
RMI2	REACTOME_G2_M_DNA_DAMAGE_CHECKPOINT
SFN	REACTOME_G2_M_DNA_DAMAGE_CHECKPOINT
TOP3A	REACTOME_G2_M_DNA_DAMAGE_CHECKPOINT
UBE2N	REACTOME_G2_M_DNA_DAMAGE_CHECKPOINT
RMI1	REACTOME_G2_M_DNA_DAMAGE_CHECKPOINT
H2BC4	REACTOME_G2_M_DNA_DAMAGE_CHECKPOINT
CHEK2	REACTOME_G2_M_DNA_DAMAGE_CHECKPOINT
H2BC21	REACTOME_G2_M_DNA_DAMAGE_CHECKPOINT
H2BC13	REACTOME_G2_M_DNA_DAMAGE_CHECKPOINT
BRCC3	REACTOME_G2_M_DNA_DAMAGE_CHECKPOINT
H2AX	REACTOME_G2_M_DNA_DAMAGE_CHECKPOINT
H2BU1	REACTOME_G2_M_DNA_DAMAGE_CHECKPOINT
H4C3	REACTOME_G2_M_DNA_DAMAGE_CHECKPOINT
H4C11	REACTOME_G2_M_DNA_DAMAGE_CHECKPOINT
BLM	REACTOME_G2_M_DNA_DAMAGE_CHECKPOINT
H4-16	REACTOME_G2_M_DNA_DAMAGE_CHECKPOINT
H2BC12	REACTOME_G2_M_DNA_DAMAGE_CHECKPOINT
H2BC15	REACTOME_G2_M_DNA_DAMAGE_CHECKPOINT
H2BS1	REACTOME_G2_M_DNA_DAMAGE_CHECKPOINT
H4C15	REACTOME_G2_M_DNA_DAMAGE_CHECKPOINT
H4C14	REACTOME_G2_M_DNA_DAMAGE_CHECKPOINT
H4C12	REACTOME_G2_M_DNA_DAMAGE_CHECKPOINT
H2BC14	REACTOME_G2_M_DNA_DAMAGE_CHECKPOINT
H2BC8	REACTOME_G2_M_DNA_DAMAGE_CHECKPOINT
H2BC6	REACTOME_G2_M_DNA_DAMAGE_CHECKPOINT
H4C6	REACTOME_G2_M_DNA_DAMAGE_CHECKPOINT
H2BC17	REACTOME_G2_M_DNA_DAMAGE_CHECKPOINT
H4C13	REACTOME_G2_M_DNA_DAMAGE_CHECKPOINT
H2BC9	REACTOME_G2_M_DNA_DAMAGE_CHECKPOINT
H4C9	REACTOME_G2_M_DNA_DAMAGE_CHECKPOINT
H2BC3	REACTOME_G2_M_DNA_DAMAGE_CHECKPOINT
H4C5	REACTOME_G2_M_DNA_DAMAGE_CHECKPOINT
H4C4	REACTOME_G2_M_DNA_DAMAGE_CHECKPOINT
H2BC7	REACTOME_G2_M_DNA_DAMAGE_CHECKPOINT
H2BC10	REACTOME_G2_M_DNA_DAMAGE_CHECKPOINT
H4C1	REACTOME_G2_M_DNA_DAMAGE_CHECKPOINT
H4C2	REACTOME_G2_M_DNA_DAMAGE_CHECKPOINT
BRCA1	REACTOME_HOMOLOGOUS_DNA_PAIRING_AND_STRAND_EXCHANGE
MRE11	REACTOME_HOMOLOGOUS_DNA_PAIRING_AND_STRAND_EXCHANGE
RFC2	REACTOME_HOMOLOGOUS_DNA_PAIRING_AND_STRAND_EXCHANGE
RAD51	REACTOME_HOMOLOGOUS_DNA_PAIRING_AND_STRAND_EXCHANGE
PALB2	REACTOME_HOMOLOGOUS_DNA_PAIRING_AND_STRAND_EXCHANGE
RBBP8	REACTOME_HOMOLOGOUS_DNA_PAIRING_AND_STRAND_EXCHANGE
NBN	REACTOME_HOMOLOGOUS_DNA_PAIRING_AND_STRAND_EXCHANGE
RPA3	REACTOME_HOMOLOGOUS_DNA_PAIRING_AND_STRAND_EXCHANGE
RAD51C	REACTOME_HOMOLOGOUS_DNA_PAIRING_AND_STRAND_EXCHANGE
RAD51AP1	REACTOME_HOMOLOGOUS_DNA_PAIRING_AND_STRAND_EXCHANGE
RFC5	REACTOME_HOMOLOGOUS_DNA_PAIRING_AND_STRAND_EXCHANGE
RAD1	REACTOME_HOMOLOGOUS_DNA_PAIRING_AND_STRAND_EXCHANGE
RAD50	REACTOME_HOMOLOGOUS_DNA_PAIRING_AND_STRAND_EXCHANGE
RPA2	REACTOME_HOMOLOGOUS_DNA_PAIRING_AND_STRAND_EXCHANGE
XRCC3	REACTOME_HOMOLOGOUS_DNA_PAIRING_AND_STRAND_EXCHANGE
RPA1	REACTOME_HOMOLOGOUS_DNA_PAIRING_AND_STRAND_EXCHANGE
RFC3	REACTOME_HOMOLOGOUS_DNA_PAIRING_AND_STRAND_EXCHANGE
HUS1	REACTOME_HOMOLOGOUS_DNA_PAIRING_AND_STRAND_EXCHANGE
BRIP1	REACTOME_HOMOLOGOUS_DNA_PAIRING_AND_STRAND_EXCHANGE
DNA2	REACTOME_HOMOLOGOUS_DNA_PAIRING_AND_STRAND_EXCHANGE
BARD1	REACTOME_HOMOLOGOUS_DNA_PAIRING_AND_STRAND_EXCHANGE
BRCA2	REACTOME_HOMOLOGOUS_DNA_PAIRING_AND_STRAND_EXCHANGE
ATM	REACTOME_HOMOLOGOUS_DNA_PAIRING_AND_STRAND_EXCHANGE
CHEK1	REACTOME_HOMOLOGOUS_DNA_PAIRING_AND_STRAND_EXCHANGE
RAD9B	REACTOME_HOMOLOGOUS_DNA_PAIRING_AND_STRAND_EXCHANGE
RAD17	REACTOME_HOMOLOGOUS_DNA_PAIRING_AND_STRAND_EXCHANGE
TOPBP1	REACTOME_HOMOLOGOUS_DNA_PAIRING_AND_STRAND_EXCHANGE
RFC4	REACTOME_HOMOLOGOUS_DNA_PAIRING_AND_STRAND_EXCHANGE
ATRIP	REACTOME_HOMOLOGOUS_DNA_PAIRING_AND_STRAND_EXCHANGE
WRN	REACTOME_HOMOLOGOUS_DNA_PAIRING_AND_STRAND_EXCHANGE
RHNO1	REACTOME_HOMOLOGOUS_DNA_PAIRING_AND_STRAND_EXCHANGE
RAD9A	REACTOME_HOMOLOGOUS_DNA_PAIRING_AND_STRAND_EXCHANGE
KAT5	REACTOME_HOMOLOGOUS_DNA_PAIRING_AND_STRAND_EXCHANGE
EXO1	REACTOME_HOMOLOGOUS_DNA_PAIRING_AND_STRAND_EXCHANGE
ATR	REACTOME_HOMOLOGOUS_DNA_PAIRING_AND_STRAND_EXCHANGE
RMI2	REACTOME_HOMOLOGOUS_DNA_PAIRING_AND_STRAND_EXCHANGE
TOP3A	REACTOME_HOMOLOGOUS_DNA_PAIRING_AND_STRAND_EXCHANGE
RMI1	REACTOME_HOMOLOGOUS_DNA_PAIRING_AND_STRAND_EXCHANGE
RAD51B	REACTOME_HOMOLOGOUS_DNA_PAIRING_AND_STRAND_EXCHANGE
RAD51D	REACTOME_HOMOLOGOUS_DNA_PAIRING_AND_STRAND_EXCHANGE
XRCC2	REACTOME_HOMOLOGOUS_DNA_PAIRING_AND_STRAND_EXCHANGE
BLM	REACTOME_HOMOLOGOUS_DNA_PAIRING_AND_STRAND_EXCHANGE
RAD52	REACTOME_HDR_THROUGH_SINGLE_STRAND_ANNEALING_SSA
BRCA1	REACTOME_HDR_THROUGH_SINGLE_STRAND_ANNEALING_SSA
ERCC1	REACTOME_HDR_THROUGH_SINGLE_STRAND_ANNEALING_SSA
MRE11	REACTOME_HDR_THROUGH_SINGLE_STRAND_ANNEALING_SSA
RFC2	REACTOME_HDR_THROUGH_SINGLE_STRAND_ANNEALING_SSA
RAD51	REACTOME_HDR_THROUGH_SINGLE_STRAND_ANNEALING_SSA
ABL1	REACTOME_HDR_THROUGH_SINGLE_STRAND_ANNEALING_SSA
RBBP8	REACTOME_HDR_THROUGH_SINGLE_STRAND_ANNEALING_SSA
NBN	REACTOME_HDR_THROUGH_SINGLE_STRAND_ANNEALING_SSA
RPA3	REACTOME_HDR_THROUGH_SINGLE_STRAND_ANNEALING_SSA
RFC5	REACTOME_HDR_THROUGH_SINGLE_STRAND_ANNEALING_SSA
RAD1	REACTOME_HDR_THROUGH_SINGLE_STRAND_ANNEALING_SSA
RAD50	REACTOME_HDR_THROUGH_SINGLE_STRAND_ANNEALING_SSA
RPA2	REACTOME_HDR_THROUGH_SINGLE_STRAND_ANNEALING_SSA
RPA1	REACTOME_HDR_THROUGH_SINGLE_STRAND_ANNEALING_SSA
RFC3	REACTOME_HDR_THROUGH_SINGLE_STRAND_ANNEALING_SSA
HUS1	REACTOME_HDR_THROUGH_SINGLE_STRAND_ANNEALING_SSA
BRIP1	REACTOME_HDR_THROUGH_SINGLE_STRAND_ANNEALING_SSA
DNA2	REACTOME_HDR_THROUGH_SINGLE_STRAND_ANNEALING_SSA
BARD1	REACTOME_HDR_THROUGH_SINGLE_STRAND_ANNEALING_SSA
ATM	REACTOME_HDR_THROUGH_SINGLE_STRAND_ANNEALING_SSA
RAD9B	REACTOME_HDR_THROUGH_SINGLE_STRAND_ANNEALING_SSA
RAD17	REACTOME_HDR_THROUGH_SINGLE_STRAND_ANNEALING_SSA
TOPBP1	REACTOME_HDR_THROUGH_SINGLE_STRAND_ANNEALING_SSA
RFC4	REACTOME_HDR_THROUGH_SINGLE_STRAND_ANNEALING_SSA
ATRIP	REACTOME_HDR_THROUGH_SINGLE_STRAND_ANNEALING_SSA
WRN	REACTOME_HDR_THROUGH_SINGLE_STRAND_ANNEALING_SSA
RHNO1	REACTOME_HDR_THROUGH_SINGLE_STRAND_ANNEALING_SSA
RAD9A	REACTOME_HDR_THROUGH_SINGLE_STRAND_ANNEALING_SSA
KAT5	REACTOME_HDR_THROUGH_SINGLE_STRAND_ANNEALING_SSA
EXO1	REACTOME_HDR_THROUGH_SINGLE_STRAND_ANNEALING_SSA
ATR	REACTOME_HDR_THROUGH_SINGLE_STRAND_ANNEALING_SSA
ERCC4	REACTOME_HDR_THROUGH_SINGLE_STRAND_ANNEALING_SSA
RMI2	REACTOME_HDR_THROUGH_SINGLE_STRAND_ANNEALING_SSA
TOP3A	REACTOME_HDR_THROUGH_SINGLE_STRAND_ANNEALING_SSA
RMI1	REACTOME_HDR_THROUGH_SINGLE_STRAND_ANNEALING_SSA
BLM	REACTOME_HDR_THROUGH_SINGLE_STRAND_ANNEALING_SSA
CABIN1	REACTOME_FORMATION_OF_SENESCENCE_ASSOCIATED_HETEROCHROMATIN_FOCI_SAHF
HIRA	REACTOME_FORMATION_OF_SENESCENCE_ASSOCIATED_HETEROCHROMATIN_FOCI_SAHF
ASF1A	REACTOME_FORMATION_OF_SENESCENCE_ASSOCIATED_HETEROCHROMATIN_FOCI_SAHF
LMNB1	REACTOME_FORMATION_OF_SENESCENCE_ASSOCIATED_HETEROCHROMATIN_FOCI_SAHF
UBN1	REACTOME_FORMATION_OF_SENESCENCE_ASSOCIATED_HETEROCHROMATIN_FOCI_SAHF
H1-3	REACTOME_FORMATION_OF_SENESCENCE_ASSOCIATED_HETEROCHROMATIN_FOCI_SAHF
H1-1	REACTOME_FORMATION_OF_SENESCENCE_ASSOCIATED_HETEROCHROMATIN_FOCI_SAHF
CDKN1A	REACTOME_FORMATION_OF_SENESCENCE_ASSOCIATED_HETEROCHROMATIN_FOCI_SAHF
HMGA1	REACTOME_FORMATION_OF_SENESCENCE_ASSOCIATED_HETEROCHROMATIN_FOCI_SAHF
RB1	REACTOME_FORMATION_OF_SENESCENCE_ASSOCIATED_HETEROCHROMATIN_FOCI_SAHF
TP53	REACTOME_FORMATION_OF_SENESCENCE_ASSOCIATED_HETEROCHROMATIN_FOCI_SAHF
HMGA2	REACTOME_FORMATION_OF_SENESCENCE_ASSOCIATED_HETEROCHROMATIN_FOCI_SAHF
H1-4	REACTOME_FORMATION_OF_SENESCENCE_ASSOCIATED_HETEROCHROMATIN_FOCI_SAHF
EP400	REACTOME_FORMATION_OF_SENESCENCE_ASSOCIATED_HETEROCHROMATIN_FOCI_SAHF
H1-5	REACTOME_FORMATION_OF_SENESCENCE_ASSOCIATED_HETEROCHROMATIN_FOCI_SAHF
H1-2	REACTOME_FORMATION_OF_SENESCENCE_ASSOCIATED_HETEROCHROMATIN_FOCI_SAHF
H1-0	REACTOME_FORMATION_OF_SENESCENCE_ASSOCIATED_HETEROCHROMATIN_FOCI_SAHF
MNAT1	REACTOME_CYCLIN_A_B1_B2_ASSOCIATED_EVENTS_DURING_G2_M_TRANSITION
XPO1	REACTOME_CYCLIN_A_B1_B2_ASSOCIATED_EVENTS_DURING_G2_M_TRANSITION
CDC25B	REACTOME_CYCLIN_A_B1_B2_ASSOCIATED_EVENTS_DURING_G2_M_TRANSITION
PPP2CB	REACTOME_CYCLIN_A_B1_B2_ASSOCIATED_EVENTS_DURING_G2_M_TRANSITION
PPP2R1A	REACTOME_CYCLIN_A_B1_B2_ASSOCIATED_EVENTS_DURING_G2_M_TRANSITION
FOXM1	REACTOME_CYCLIN_A_B1_B2_ASSOCIATED_EVENTS_DURING_G2_M_TRANSITION
PPP2CA	REACTOME_CYCLIN_A_B1_B2_ASSOCIATED_EVENTS_DURING_G2_M_TRANSITION
CDK2	REACTOME_CYCLIN_A_B1_B2_ASSOCIATED_EVENTS_DURING_G2_M_TRANSITION
PKMYT1	REACTOME_CYCLIN_A_B1_B2_ASSOCIATED_EVENTS_DURING_G2_M_TRANSITION
CCNA1	REACTOME_CYCLIN_A_B1_B2_ASSOCIATED_EVENTS_DURING_G2_M_TRANSITION
CCNB1	REACTOME_CYCLIN_A_B1_B2_ASSOCIATED_EVENTS_DURING_G2_M_TRANSITION
CDK7	REACTOME_CYCLIN_A_B1_B2_ASSOCIATED_EVENTS_DURING_G2_M_TRANSITION
CCNH	REACTOME_CYCLIN_A_B1_B2_ASSOCIATED_EVENTS_DURING_G2_M_TRANSITION
PPP2R1B	REACTOME_CYCLIN_A_B1_B2_ASSOCIATED_EVENTS_DURING_G2_M_TRANSITION
CCNA2	REACTOME_CYCLIN_A_B1_B2_ASSOCIATED_EVENTS_DURING_G2_M_TRANSITION
CCNB2	REACTOME_CYCLIN_A_B1_B2_ASSOCIATED_EVENTS_DURING_G2_M_TRANSITION
CDC25C	REACTOME_CYCLIN_A_B1_B2_ASSOCIATED_EVENTS_DURING_G2_M_TRANSITION
CDC25A	REACTOME_CYCLIN_A_B1_B2_ASSOCIATED_EVENTS_DURING_G2_M_TRANSITION
WEE1	REACTOME_CYCLIN_A_B1_B2_ASSOCIATED_EVENTS_DURING_G2_M_TRANSITION
PLK1	REACTOME_CYCLIN_A_B1_B2_ASSOCIATED_EVENTS_DURING_G2_M_TRANSITION
PPP2R3B	REACTOME_CYCLIN_A_B1_B2_ASSOCIATED_EVENTS_DURING_G2_M_TRANSITION
CDK1	REACTOME_CYCLIN_A_B1_B2_ASSOCIATED_EVENTS_DURING_G2_M_TRANSITION
LCMT1	REACTOME_CYCLIN_A_B1_B2_ASSOCIATED_EVENTS_DURING_G2_M_TRANSITION
PPME1	REACTOME_CYCLIN_A_B1_B2_ASSOCIATED_EVENTS_DURING_G2_M_TRANSITION
PPP2R2A	REACTOME_CYCLIN_A_B1_B2_ASSOCIATED_EVENTS_DURING_G2_M_TRANSITION
YWHAE	REACTOME_CHK1_CHK2_CDS1_MEDIATED_INACTIVATION_OF_CYCLIN_B_CDK1_COMPLEX
YWHAH	REACTOME_CHK1_CHK2_CDS1_MEDIATED_INACTIVATION_OF_CYCLIN_B_CDK1_COMPLEX
CCNB1	REACTOME_CHK1_CHK2_CDS1_MEDIATED_INACTIVATION_OF_CYCLIN_B_CDK1_COMPLEX
YWHAQ	REACTOME_CHK1_CHK2_CDS1_MEDIATED_INACTIVATION_OF_CYCLIN_B_CDK1_COMPLEX
CHEK1	REACTOME_CHK1_CHK2_CDS1_MEDIATED_INACTIVATION_OF_CYCLIN_B_CDK1_COMPLEX
CDC25C	REACTOME_CHK1_CHK2_CDS1_MEDIATED_INACTIVATION_OF_CYCLIN_B_CDK1_COMPLEX
YWHAZ	REACTOME_CHK1_CHK2_CDS1_MEDIATED_INACTIVATION_OF_CYCLIN_B_CDK1_COMPLEX
WEE1	REACTOME_CHK1_CHK2_CDS1_MEDIATED_INACTIVATION_OF_CYCLIN_B_CDK1_COMPLEX
YWHAB	REACTOME_CHK1_CHK2_CDS1_MEDIATED_INACTIVATION_OF_CYCLIN_B_CDK1_COMPLEX
YWHAG	REACTOME_CHK1_CHK2_CDS1_MEDIATED_INACTIVATION_OF_CYCLIN_B_CDK1_COMPLEX
CDK1	REACTOME_CHK1_CHK2_CDS1_MEDIATED_INACTIVATION_OF_CYCLIN_B_CDK1_COMPLEX
SFN	REACTOME_CHK1_CHK2_CDS1_MEDIATED_INACTIVATION_OF_CYCLIN_B_CDK1_COMPLEX
CHEK2	REACTOME_CHK1_CHK2_CDS1_MEDIATED_INACTIVATION_OF_CYCLIN_B_CDK1_COMPLEX
CDC27	REACTOME_CONVERSION_FROM_APC_C_CDC20_TO_APC_C_CDH1_IN_LATE_ANAPHASE
ANAPC4	REACTOME_CONVERSION_FROM_APC_C_CDC20_TO_APC_C_CDH1_IN_LATE_ANAPHASE
UBE2D1	REACTOME_CONVERSION_FROM_APC_C_CDC20_TO_APC_C_CDH1_IN_LATE_ANAPHASE
CDC14A	REACTOME_CONVERSION_FROM_APC_C_CDC20_TO_APC_C_CDH1_IN_LATE_ANAPHASE
ANAPC5	REACTOME_CONVERSION_FROM_APC_C_CDC20_TO_APC_C_CDH1_IN_LATE_ANAPHASE
CDC23	REACTOME_CONVERSION_FROM_APC_C_CDC20_TO_APC_C_CDH1_IN_LATE_ANAPHASE
FZR1	REACTOME_CONVERSION_FROM_APC_C_CDC20_TO_APC_C_CDH1_IN_LATE_ANAPHASE
ANAPC15	REACTOME_CONVERSION_FROM_APC_C_CDC20_TO_APC_C_CDH1_IN_LATE_ANAPHASE
CDC20	REACTOME_CONVERSION_FROM_APC_C_CDC20_TO_APC_C_CDH1_IN_LATE_ANAPHASE
CDC16	REACTOME_CONVERSION_FROM_APC_C_CDC20_TO_APC_C_CDH1_IN_LATE_ANAPHASE
ANAPC11	REACTOME_CONVERSION_FROM_APC_C_CDC20_TO_APC_C_CDH1_IN_LATE_ANAPHASE
ANAPC1	REACTOME_CONVERSION_FROM_APC_C_CDC20_TO_APC_C_CDH1_IN_LATE_ANAPHASE
ANAPC10	REACTOME_CONVERSION_FROM_APC_C_CDC20_TO_APC_C_CDH1_IN_LATE_ANAPHASE
ANAPC16	REACTOME_CONVERSION_FROM_APC_C_CDC20_TO_APC_C_CDH1_IN_LATE_ANAPHASE
UBE2E1	REACTOME_CONVERSION_FROM_APC_C_CDC20_TO_APC_C_CDH1_IN_LATE_ANAPHASE
UBE2C	REACTOME_CONVERSION_FROM_APC_C_CDC20_TO_APC_C_CDH1_IN_LATE_ANAPHASE
ANAPC2	REACTOME_CONVERSION_FROM_APC_C_CDC20_TO_APC_C_CDH1_IN_LATE_ANAPHASE
CDC26	REACTOME_CONVERSION_FROM_APC_C_CDC20_TO_APC_C_CDH1_IN_LATE_ANAPHASE
ANAPC7	REACTOME_CONVERSION_FROM_APC_C_CDC20_TO_APC_C_CDH1_IN_LATE_ANAPHASE
MLH1	REACTOME_DISEASES_OF_MISMATCH_REPAIR_MMR
MSH2	REACTOME_DISEASES_OF_MISMATCH_REPAIR_MMR
MSH3	REACTOME_DISEASES_OF_MISMATCH_REPAIR_MMR
MSH6	REACTOME_DISEASES_OF_MISMATCH_REPAIR_MMR
PMS2	REACTOME_DISEASES_OF_MISMATCH_REPAIR_MMR
PSMB1	REACTOME_G1_S_DNA_DAMAGE_CHECKPOINTS
PSMC4	REACTOME_G1_S_DNA_DAMAGE_CHECKPOINTS
PHF20	REACTOME_G1_S_DNA_DAMAGE_CHECKPOINTS
PSMA4	REACTOME_G1_S_DNA_DAMAGE_CHECKPOINTS
PSME4	REACTOME_G1_S_DNA_DAMAGE_CHECKPOINTS
PSMC5	REACTOME_G1_S_DNA_DAMAGE_CHECKPOINTS
PCBP4	REACTOME_G1_S_DNA_DAMAGE_CHECKPOINTS
PSME1	REACTOME_G1_S_DNA_DAMAGE_CHECKPOINTS
PSMD5	REACTOME_G1_S_DNA_DAMAGE_CHECKPOINTS
PSMD8	REACTOME_G1_S_DNA_DAMAGE_CHECKPOINTS
PSMC6	REACTOME_G1_S_DNA_DAMAGE_CHECKPOINTS
PSMA3	REACTOME_G1_S_DNA_DAMAGE_CHECKPOINTS
PSMC1	REACTOME_G1_S_DNA_DAMAGE_CHECKPOINTS
PSMB5	REACTOME_G1_S_DNA_DAMAGE_CHECKPOINTS
PSMA6	REACTOME_G1_S_DNA_DAMAGE_CHECKPOINTS
PSME2	REACTOME_G1_S_DNA_DAMAGE_CHECKPOINTS
PSMA7	REACTOME_G1_S_DNA_DAMAGE_CHECKPOINTS
PSMD10	REACTOME_G1_S_DNA_DAMAGE_CHECKPOINTS
PSMD7	REACTOME_G1_S_DNA_DAMAGE_CHECKPOINTS
CCNE1	REACTOME_G1_S_DNA_DAMAGE_CHECKPOINTS
PSMA2	REACTOME_G1_S_DNA_DAMAGE_CHECKPOINTS
PSMD3	REACTOME_G1_S_DNA_DAMAGE_CHECKPOINTS
PSMD11	REACTOME_G1_S_DNA_DAMAGE_CHECKPOINTS
PSMD9	REACTOME_G1_S_DNA_DAMAGE_CHECKPOINTS
CDKN1B	REACTOME_G1_S_DNA_DAMAGE_CHECKPOINTS
PSMD14	REACTOME_G1_S_DNA_DAMAGE_CHECKPOINTS
CDK2	REACTOME_G1_S_DNA_DAMAGE_CHECKPOINTS
CDKN1A	REACTOME_G1_S_DNA_DAMAGE_CHECKPOINTS
PSMF1	REACTOME_G1_S_DNA_DAMAGE_CHECKPOINTS
PSMB2	REACTOME_G1_S_DNA_DAMAGE_CHECKPOINTS
SEM1	REACTOME_G1_S_DNA_DAMAGE_CHECKPOINTS
PSMA1	REACTOME_G1_S_DNA_DAMAGE_CHECKPOINTS
PSME3	REACTOME_G1_S_DNA_DAMAGE_CHECKPOINTS
CCNA1	REACTOME_G1_S_DNA_DAMAGE_CHECKPOINTS
MDM2	REACTOME_G1_S_DNA_DAMAGE_CHECKPOINTS
PSMB7	REACTOME_G1_S_DNA_DAMAGE_CHECKPOINTS
TP53	REACTOME_G1_S_DNA_DAMAGE_CHECKPOINTS
PSMB6	REACTOME_G1_S_DNA_DAMAGE_CHECKPOINTS
PSMA5	REACTOME_G1_S_DNA_DAMAGE_CHECKPOINTS
COP1	REACTOME_G1_S_DNA_DAMAGE_CHECKPOINTS
RPS27A	REACTOME_G1_S_DNA_DAMAGE_CHECKPOINTS
CCNA2	REACTOME_G1_S_DNA_DAMAGE_CHECKPOINTS
CDKN2A	REACTOME_G1_S_DNA_DAMAGE_CHECKPOINTS
ATM	REACTOME_G1_S_DNA_DAMAGE_CHECKPOINTS
CHEK1	REACTOME_G1_S_DNA_DAMAGE_CHECKPOINTS
UBC	REACTOME_G1_S_DNA_DAMAGE_CHECKPOINTS
PSMA8	REACTOME_G1_S_DNA_DAMAGE_CHECKPOINTS
PSMD4	REACTOME_G1_S_DNA_DAMAGE_CHECKPOINTS
PSMB4	REACTOME_G1_S_DNA_DAMAGE_CHECKPOINTS
PSMC2	REACTOME_G1_S_DNA_DAMAGE_CHECKPOINTS
ZNF385A	REACTOME_G1_S_DNA_DAMAGE_CHECKPOINTS
PSMD6	REACTOME_G1_S_DNA_DAMAGE_CHECKPOINTS
CDC25A	REACTOME_G1_S_DNA_DAMAGE_CHECKPOINTS
PSMC3	REACTOME_G1_S_DNA_DAMAGE_CHECKPOINTS
UBB	REACTOME_G1_S_DNA_DAMAGE_CHECKPOINTS
PSMD1	REACTOME_G1_S_DNA_DAMAGE_CHECKPOINTS
PSMD2	REACTOME_G1_S_DNA_DAMAGE_CHECKPOINTS
CCNE2	REACTOME_G1_S_DNA_DAMAGE_CHECKPOINTS
CHEK2	REACTOME_G1_S_DNA_DAMAGE_CHECKPOINTS
PSMD13	REACTOME_G1_S_DNA_DAMAGE_CHECKPOINTS
PSMD12	REACTOME_G1_S_DNA_DAMAGE_CHECKPOINTS
MDM4	REACTOME_G1_S_DNA_DAMAGE_CHECKPOINTS
PSMB8	REACTOME_G1_S_DNA_DAMAGE_CHECKPOINTS
PSMB10	REACTOME_G1_S_DNA_DAMAGE_CHECKPOINTS
UBA52	REACTOME_G1_S_DNA_DAMAGE_CHECKPOINTS
PSMB11	REACTOME_G1_S_DNA_DAMAGE_CHECKPOINTS
PSMB9	REACTOME_G1_S_DNA_DAMAGE_CHECKPOINTS
PSMB3	REACTOME_G1_S_DNA_DAMAGE_CHECKPOINTS
RFC1	REACTOME_RECOGNITION_OF_DNA_DAMAGE_BY_PCNA_CONTAINING_REPLICATION_COMPLEX
RFC2	REACTOME_RECOGNITION_OF_DNA_DAMAGE_BY_PCNA_CONTAINING_REPLICATION_COMPLEX
POLD1	REACTOME_RECOGNITION_OF_DNA_DAMAGE_BY_PCNA_CONTAINING_REPLICATION_COMPLEX
RAD18	REACTOME_RECOGNITION_OF_DNA_DAMAGE_BY_PCNA_CONTAINING_REPLICATION_COMPLEX
POLD3	REACTOME_RECOGNITION_OF_DNA_DAMAGE_BY_PCNA_CONTAINING_REPLICATION_COMPLEX
RBX1	REACTOME_RECOGNITION_OF_DNA_DAMAGE_BY_PCNA_CONTAINING_REPLICATION_COMPLEX
POLE2	REACTOME_RECOGNITION_OF_DNA_DAMAGE_BY_PCNA_CONTAINING_REPLICATION_COMPLEX
RPA3	REACTOME_RECOGNITION_OF_DNA_DAMAGE_BY_PCNA_CONTAINING_REPLICATION_COMPLEX
POLD2	REACTOME_RECOGNITION_OF_DNA_DAMAGE_BY_PCNA_CONTAINING_REPLICATION_COMPLEX
RFC5	REACTOME_RECOGNITION_OF_DNA_DAMAGE_BY_PCNA_CONTAINING_REPLICATION_COMPLEX
WDR48	REACTOME_RECOGNITION_OF_DNA_DAMAGE_BY_PCNA_CONTAINING_REPLICATION_COMPLEX
POLE4	REACTOME_RECOGNITION_OF_DNA_DAMAGE_BY_PCNA_CONTAINING_REPLICATION_COMPLEX
RPA2	REACTOME_RECOGNITION_OF_DNA_DAMAGE_BY_PCNA_CONTAINING_REPLICATION_COMPLEX
UBE2B	REACTOME_RECOGNITION_OF_DNA_DAMAGE_BY_PCNA_CONTAINING_REPLICATION_COMPLEX
RPA1	REACTOME_RECOGNITION_OF_DNA_DAMAGE_BY_PCNA_CONTAINING_REPLICATION_COMPLEX
PCNA	REACTOME_RECOGNITION_OF_DNA_DAMAGE_BY_PCNA_CONTAINING_REPLICATION_COMPLEX
RFC3	REACTOME_RECOGNITION_OF_DNA_DAMAGE_BY_PCNA_CONTAINING_REPLICATION_COMPLEX
CUL4A	REACTOME_RECOGNITION_OF_DNA_DAMAGE_BY_PCNA_CONTAINING_REPLICATION_COMPLEX
DTL	REACTOME_RECOGNITION_OF_DNA_DAMAGE_BY_PCNA_CONTAINING_REPLICATION_COMPLEX
RPS27A	REACTOME_RECOGNITION_OF_DNA_DAMAGE_BY_PCNA_CONTAINING_REPLICATION_COMPLEX
POLE3	REACTOME_RECOGNITION_OF_DNA_DAMAGE_BY_PCNA_CONTAINING_REPLICATION_COMPLEX
UBC	REACTOME_RECOGNITION_OF_DNA_DAMAGE_BY_PCNA_CONTAINING_REPLICATION_COMPLEX
CUL4B	REACTOME_RECOGNITION_OF_DNA_DAMAGE_BY_PCNA_CONTAINING_REPLICATION_COMPLEX
USP1	REACTOME_RECOGNITION_OF_DNA_DAMAGE_BY_PCNA_CONTAINING_REPLICATION_COMPLEX
RFC4	REACTOME_RECOGNITION_OF_DNA_DAMAGE_BY_PCNA_CONTAINING_REPLICATION_COMPLEX
DDB1	REACTOME_RECOGNITION_OF_DNA_DAMAGE_BY_PCNA_CONTAINING_REPLICATION_COMPLEX
UBB	REACTOME_RECOGNITION_OF_DNA_DAMAGE_BY_PCNA_CONTAINING_REPLICATION_COMPLEX
POLD4	REACTOME_RECOGNITION_OF_DNA_DAMAGE_BY_PCNA_CONTAINING_REPLICATION_COMPLEX
POLE	REACTOME_RECOGNITION_OF_DNA_DAMAGE_BY_PCNA_CONTAINING_REPLICATION_COMPLEX
UBA52	REACTOME_RECOGNITION_OF_DNA_DAMAGE_BY_PCNA_CONTAINING_REPLICATION_COMPLEX
MTPN	WHITFIELD_CELL_CYCLE_M_G1
TMEM138	WHITFIELD_CELL_CYCLE_M_G1
PPP6R3	WHITFIELD_CELL_CYCLE_M_G1
AFAP1	WHITFIELD_CELL_CYCLE_M_G1
CBX3	WHITFIELD_CELL_CYCLE_M_G1
KIAA0586	WHITFIELD_CELL_CYCLE_M_G1
MORF4L2	WHITFIELD_CELL_CYCLE_M_G1
CDK7	WHITFIELD_CELL_CYCLE_M_G1
LRIF1	WHITFIELD_CELL_CYCLE_M_G1
CCND1	WHITFIELD_CELL_CYCLE_M_G1
GDF15	WHITFIELD_CELL_CYCLE_M_G1
CNIH4	WHITFIELD_CELL_CYCLE_M_G1
RAN	WHITFIELD_CELL_CYCLE_M_G1
SNHG16	WHITFIELD_CELL_CYCLE_M_G1
BTBD3	WHITFIELD_CELL_CYCLE_M_G1
C3orf62	WHITFIELD_CELL_CYCLE_M_G1
VPS37C	WHITFIELD_CELL_CYCLE_M_G1
KRAS	WHITFIELD_CELL_CYCLE_M_G1
TSC22D1	WHITFIELD_CELL_CYCLE_M_G1
NUCKS1	WHITFIELD_CELL_CYCLE_M_G1
AGFG1	WHITFIELD_CELL_CYCLE_M_G1
AOC2	WHITFIELD_CELL_CYCLE_M_G1
GRPEL1	WHITFIELD_CELL_CYCLE_M_G1
PBK	WHITFIELD_CELL_CYCLE_M_G1
NUP37	WHITFIELD_CELL_CYCLE_M_G1
JMJD1C	WHITFIELD_CELL_CYCLE_M_G1
AGPAT3	WHITFIELD_CELL_CYCLE_M_G1
CRYBA1	WHITFIELD_CELL_CYCLE_M_G1
YY1	WHITFIELD_CELL_CYCLE_M_G1
OPN3	WHITFIELD_CELL_CYCLE_M_G1
DKC1	WHITFIELD_CELL_CYCLE_M_G1
IFIT1	WHITFIELD_CELL_CYCLE_M_G1
WWC1	WHITFIELD_CELL_CYCLE_M_G1
KDM5B	WHITFIELD_CELL_CYCLE_M_G1
NCOA3	WHITFIELD_CELL_CYCLE_M_G1
ZCCHC10	WHITFIELD_CELL_CYCLE_M_G1
PTTG1	WHITFIELD_CELL_CYCLE_M_G1
TOP1	WHITFIELD_CELL_CYCLE_M_G1
GTF3C4	WHITFIELD_CELL_CYCLE_M_G1
LARP7	WHITFIELD_CELL_CYCLE_M_G1
ZSCAN5A	WHITFIELD_CELL_CYCLE_M_G1
HMG20B	WHITFIELD_CELL_CYCLE_M_G1
ODF2	WHITFIELD_CELL_CYCLE_M_G1
GSE1	WHITFIELD_CELL_CYCLE_M_G1
G3BP1	WHITFIELD_CELL_CYCLE_M_G1
CEP70	WHITFIELD_CELL_CYCLE_M_G1
MRPS2	WHITFIELD_CELL_CYCLE_M_G1
PTMS	WHITFIELD_CELL_CYCLE_M_G1
DSP	WHITFIELD_CELL_CYCLE_M_G1
PPP2R2A	WHITFIELD_CELL_CYCLE_M_G1
FAM189B	WHITFIELD_CELL_CYCLE_M_G1
MLLT6	WHITFIELD_CELL_CYCLE_M_G1
CYTH3	WHITFIELD_CELL_CYCLE_M_G1
DNAJB6	WHITFIELD_CELL_CYCLE_M_G1
FXR1	WHITFIELD_CELL_CYCLE_M_G1
CD24	WHITFIELD_CELL_CYCLE_M_G1
TAF9	WHITFIELD_CELL_CYCLE_M_G1
TLE3	WHITFIELD_CELL_CYCLE_M_G1
ZPBP	WHITFIELD_CELL_CYCLE_M_G1
ANP32E	WHITFIELD_CELL_CYCLE_M_G1
MRPL19	WHITFIELD_CELL_CYCLE_M_G1
ANTXR1	WHITFIELD_CELL_CYCLE_M_G1
TROAP	WHITFIELD_CELL_CYCLE_M_G1
SNUPN	WHITFIELD_CELL_CYCLE_M_G1
DYNLL1	WHITFIELD_CELL_CYCLE_M_G1
RPL13A	WHITFIELD_CELL_CYCLE_M_G1
ZNFX1	WHITFIELD_CELL_CYCLE_M_G1
LYAR	WHITFIELD_CELL_CYCLE_M_G1
ZNF593	WHITFIELD_CELL_CYCLE_M_G1
GATA2	WHITFIELD_CELL_CYCLE_M_G1
ELP3	WHITFIELD_CELL_CYCLE_M_G1
SINHCAF	WHITFIELD_CELL_CYCLE_M_G1
FOXK2	WHITFIELD_CELL_CYCLE_M_G1
CWC15	WHITFIELD_CELL_CYCLE_M_G1
AOC3	WHITFIELD_CELL_CYCLE_M_G1
HIF1A	WHITFIELD_CELL_CYCLE_M_G1
TULP4	WHITFIELD_CELL_CYCLE_M_G1
SRSF3	WHITFIELD_CELL_CYCLE_M_G1
PSEN1	WHITFIELD_CELL_CYCLE_M_G1
DCTN6	WHITFIELD_CELL_CYCLE_M_G1
CTR9	WHITFIELD_CELL_CYCLE_M_G1
CCSAP	WHITFIELD_CELL_CYCLE_M_G1
PCF11	WHITFIELD_CELL_CYCLE_M_G1
MSL1	WHITFIELD_CELL_CYCLE_M_G1
WIPF2	WHITFIELD_CELL_CYCLE_M_G1
RAB3A	WHITFIELD_CELL_CYCLE_M_G1
LNP1	WHITFIELD_CELL_CYCLE_M_G1
NUFIP2	WHITFIELD_CELL_CYCLE_M_G1
ZNF24	WHITFIELD_CELL_CYCLE_M_G1
VCL	WHITFIELD_CELL_CYCLE_M_G1
CDKN3	WHITFIELD_CELL_CYCLE_M_G1
UBE2D3	WHITFIELD_CELL_CYCLE_M_G1
IFIT2	WHITFIELD_CELL_CYCLE_M_G1
FRS2	WHITFIELD_CELL_CYCLE_M_G1
DCP1A	WHITFIELD_CELL_CYCLE_M_G1
NOS1	WHITFIELD_CELL_CYCLE_M_G1
LINC00641	WHITFIELD_CELL_CYCLE_M_G1
ZFAS1	WHITFIELD_CELL_CYCLE_M_G1
TCERG1	WHITFIELD_CELL_CYCLE_M_G1
XPO4	WHITFIELD_CELL_CYCLE_M_G1
TICAM2	WHITFIELD_CELL_CYCLE_M_G1
GSPT1	WHITFIELD_CELL_CYCLE_M_G1
PRC1	WHITFIELD_CELL_CYCLE_M_G1
AKAP13	WHITFIELD_CELL_CYCLE_M_G1
LARP1	WHITFIELD_CELL_CYCLE_M_G1
NCS1	WHITFIELD_CELL_CYCLE_M_G1
PPP2CA	WHITFIELD_CELL_CYCLE_M_G1
DEXI	WHITFIELD_CELL_CYCLE_M_G1
AMD1	WHITFIELD_CELL_CYCLE_M_G1
MRPS18B	WHITFIELD_CELL_CYCLE_M_G1
RHEB	WHITFIELD_CELL_CYCLE_M_G1
H2BC21	WHITFIELD_CELL_CYCLE_M_G1
CDC42	WHITFIELD_CELL_CYCLE_M_G1
VANGL1	WHITFIELD_CELL_CYCLE_M_G1
TOB2	WHITFIELD_CELL_CYCLE_M_G1
FOPNL	WHITFIELD_CELL_CYCLE_M_G1
RAD21	WHITFIELD_CELL_CYCLE_M_G1
PLIN3	WHITFIELD_CELL_CYCLE_M_G1
PAK1IP1	WHITFIELD_CELL_CYCLE_M_G1
NFIC	WHITFIELD_CELL_CYCLE_M_G1
PLK2	WHITFIELD_CELL_CYCLE_M_G1
USP6NL	WHITFIELD_CELL_CYCLE_M_G1
KPNB1	WHITFIELD_CELL_CYCLE_M_G1
NFIA	WHITFIELD_CELL_CYCLE_M_G1
NUDT4	WHITFIELD_CELL_CYCLE_M_G1
ILF2	WHITFIELD_CELL_CYCLE_M_G1
NUDCD2	WHITFIELD_CELL_CYCLE_M_G1
C4A	WHITFIELD_CELL_CYCLE_M_G1
HSPA8	WHITFIELD_CELL_CYCLE_M_G1
SLC39A10	WHITFIELD_CELL_CYCLE_M_G1
USB1	WHITFIELD_CELL_CYCLE_M_G1
DBF4	REACTOME_DNA_REPLICATION_PRE_INITIATION
E2F2	REACTOME_DNA_REPLICATION_PRE_INITIATION
PSMB1	REACTOME_DNA_REPLICATION_PRE_INITIATION
PSMC4	REACTOME_DNA_REPLICATION_PRE_INITIATION
POLA2	REACTOME_DNA_REPLICATION_PRE_INITIATION
PSMA4	REACTOME_DNA_REPLICATION_PRE_INITIATION
MCM10	REACTOME_DNA_REPLICATION_PRE_INITIATION
PSME4	REACTOME_DNA_REPLICATION_PRE_INITIATION
MCM2	REACTOME_DNA_REPLICATION_PRE_INITIATION
MCM6	REACTOME_DNA_REPLICATION_PRE_INITIATION
ORC1	REACTOME_DNA_REPLICATION_PRE_INITIATION
PSMC5	REACTOME_DNA_REPLICATION_PRE_INITIATION
ORC6	REACTOME_DNA_REPLICATION_PRE_INITIATION
PSME1	REACTOME_DNA_REPLICATION_PRE_INITIATION
CDC45	REACTOME_DNA_REPLICATION_PRE_INITIATION
CDC6	REACTOME_DNA_REPLICATION_PRE_INITIATION
PSMD5	REACTOME_DNA_REPLICATION_PRE_INITIATION
CDC7	REACTOME_DNA_REPLICATION_PRE_INITIATION
PSMD8	REACTOME_DNA_REPLICATION_PRE_INITIATION
MCM5	REACTOME_DNA_REPLICATION_PRE_INITIATION
POLE2	REACTOME_DNA_REPLICATION_PRE_INITIATION
PSMC6	REACTOME_DNA_REPLICATION_PRE_INITIATION
PSMA3	REACTOME_DNA_REPLICATION_PRE_INITIATION
PSMC1	REACTOME_DNA_REPLICATION_PRE_INITIATION
PSMB5	REACTOME_DNA_REPLICATION_PRE_INITIATION
PSMA6	REACTOME_DNA_REPLICATION_PRE_INITIATION
PSME2	REACTOME_DNA_REPLICATION_PRE_INITIATION
PSMA7	REACTOME_DNA_REPLICATION_PRE_INITIATION
E2F1	REACTOME_DNA_REPLICATION_PRE_INITIATION
PSMD10	REACTOME_DNA_REPLICATION_PRE_INITIATION
POLA1	REACTOME_DNA_REPLICATION_PRE_INITIATION
PSMD7	REACTOME_DNA_REPLICATION_PRE_INITIATION
MCM4	REACTOME_DNA_REPLICATION_PRE_INITIATION
RPA3	REACTOME_DNA_REPLICATION_PRE_INITIATION
PSMA2	REACTOME_DNA_REPLICATION_PRE_INITIATION
PSMD3	REACTOME_DNA_REPLICATION_PRE_INITIATION
PSMD11	REACTOME_DNA_REPLICATION_PRE_INITIATION
PSMD9	REACTOME_DNA_REPLICATION_PRE_INITIATION
MCM3	REACTOME_DNA_REPLICATION_PRE_INITIATION
E2F3	REACTOME_DNA_REPLICATION_PRE_INITIATION
GMNN	REACTOME_DNA_REPLICATION_PRE_INITIATION
PSMD14	REACTOME_DNA_REPLICATION_PRE_INITIATION
POLE4	REACTOME_DNA_REPLICATION_PRE_INITIATION
ORC2	REACTOME_DNA_REPLICATION_PRE_INITIATION
ORC4	REACTOME_DNA_REPLICATION_PRE_INITIATION
RPA2	REACTOME_DNA_REPLICATION_PRE_INITIATION
CDK2	REACTOME_DNA_REPLICATION_PRE_INITIATION
PSMF1	REACTOME_DNA_REPLICATION_PRE_INITIATION
MCM8	REACTOME_DNA_REPLICATION_PRE_INITIATION
PSMB2	REACTOME_DNA_REPLICATION_PRE_INITIATION
SEM1	REACTOME_DNA_REPLICATION_PRE_INITIATION
PSMA1	REACTOME_DNA_REPLICATION_PRE_INITIATION
PSME3	REACTOME_DNA_REPLICATION_PRE_INITIATION
RPA1	REACTOME_DNA_REPLICATION_PRE_INITIATION
ORC3	REACTOME_DNA_REPLICATION_PRE_INITIATION
PSMB7	REACTOME_DNA_REPLICATION_PRE_INITIATION
PSMB6	REACTOME_DNA_REPLICATION_PRE_INITIATION
PSMA5	REACTOME_DNA_REPLICATION_PRE_INITIATION
RPS27A	REACTOME_DNA_REPLICATION_PRE_INITIATION
PRIM2	REACTOME_DNA_REPLICATION_PRE_INITIATION
POLE3	REACTOME_DNA_REPLICATION_PRE_INITIATION
UBC	REACTOME_DNA_REPLICATION_PRE_INITIATION
PSMA8	REACTOME_DNA_REPLICATION_PRE_INITIATION
PSMD4	REACTOME_DNA_REPLICATION_PRE_INITIATION
PSMB4	REACTOME_DNA_REPLICATION_PRE_INITIATION
PSMC2	REACTOME_DNA_REPLICATION_PRE_INITIATION
PSMD6	REACTOME_DNA_REPLICATION_PRE_INITIATION
ORC5	REACTOME_DNA_REPLICATION_PRE_INITIATION
PSMC3	REACTOME_DNA_REPLICATION_PRE_INITIATION
MCM7	REACTOME_DNA_REPLICATION_PRE_INITIATION
CDT1	REACTOME_DNA_REPLICATION_PRE_INITIATION
UBB	REACTOME_DNA_REPLICATION_PRE_INITIATION
PSMD1	REACTOME_DNA_REPLICATION_PRE_INITIATION
PSMD2	REACTOME_DNA_REPLICATION_PRE_INITIATION
POLE	REACTOME_DNA_REPLICATION_PRE_INITIATION
PSMD13	REACTOME_DNA_REPLICATION_PRE_INITIATION
PSMD12	REACTOME_DNA_REPLICATION_PRE_INITIATION
PRIM1	REACTOME_DNA_REPLICATION_PRE_INITIATION
RPA4	REACTOME_DNA_REPLICATION_PRE_INITIATION
PSMB8	REACTOME_DNA_REPLICATION_PRE_INITIATION
PSMB10	REACTOME_DNA_REPLICATION_PRE_INITIATION
UBA52	REACTOME_DNA_REPLICATION_PRE_INITIATION
PSMB11	REACTOME_DNA_REPLICATION_PRE_INITIATION
PSMB9	REACTOME_DNA_REPLICATION_PRE_INITIATION
PSMB3	REACTOME_DNA_REPLICATION_PRE_INITIATION
POLR2J	REACTOME_FORMATION_OF_TC_NER_PRE_INCISION_COMPLEX
MNAT1	REACTOME_FORMATION_OF_TC_NER_PRE_INCISION_COMPLEX
AQR	REACTOME_FORMATION_OF_TC_NER_PRE_INCISION_COMPLEX
POLR2B	REACTOME_FORMATION_OF_TC_NER_PRE_INCISION_COMPLEX
ERCC8	REACTOME_FORMATION_OF_TC_NER_PRE_INCISION_COMPLEX
XAB2	REACTOME_FORMATION_OF_TC_NER_PRE_INCISION_COMPLEX
PPIE	REACTOME_FORMATION_OF_TC_NER_PRE_INCISION_COMPLEX
POLR2E	REACTOME_FORMATION_OF_TC_NER_PRE_INCISION_COMPLEX
POLR2F	REACTOME_FORMATION_OF_TC_NER_PRE_INCISION_COMPLEX
RBX1	REACTOME_FORMATION_OF_TC_NER_PRE_INCISION_COMPLEX
EP300	REACTOME_FORMATION_OF_TC_NER_PRE_INCISION_COMPLEX
POLR2C	REACTOME_FORMATION_OF_TC_NER_PRE_INCISION_COMPLEX
ERCC2	REACTOME_FORMATION_OF_TC_NER_PRE_INCISION_COMPLEX
POLR2I	REACTOME_FORMATION_OF_TC_NER_PRE_INCISION_COMPLEX
PRPF19	REACTOME_FORMATION_OF_TC_NER_PRE_INCISION_COMPLEX
GTF2H1	REACTOME_FORMATION_OF_TC_NER_PRE_INCISION_COMPLEX
GTF2H3	REACTOME_FORMATION_OF_TC_NER_PRE_INCISION_COMPLEX
COPS7A	REACTOME_FORMATION_OF_TC_NER_PRE_INCISION_COMPLEX
COPS5	REACTOME_FORMATION_OF_TC_NER_PRE_INCISION_COMPLEX
CDK7	REACTOME_FORMATION_OF_TC_NER_PRE_INCISION_COMPLEX
CCNH	REACTOME_FORMATION_OF_TC_NER_PRE_INCISION_COMPLEX
XPA	REACTOME_FORMATION_OF_TC_NER_PRE_INCISION_COMPLEX
COPS4	REACTOME_FORMATION_OF_TC_NER_PRE_INCISION_COMPLEX
CUL4A	REACTOME_FORMATION_OF_TC_NER_PRE_INCISION_COMPLEX
COPS3	REACTOME_FORMATION_OF_TC_NER_PRE_INCISION_COMPLEX
RPS27A	REACTOME_FORMATION_OF_TC_NER_PRE_INCISION_COMPLEX
POLR2D	REACTOME_FORMATION_OF_TC_NER_PRE_INCISION_COMPLEX
COPS7B	REACTOME_FORMATION_OF_TC_NER_PRE_INCISION_COMPLEX
GTF2H2	REACTOME_FORMATION_OF_TC_NER_PRE_INCISION_COMPLEX
POLR2K	REACTOME_FORMATION_OF_TC_NER_PRE_INCISION_COMPLEX
UBC	REACTOME_FORMATION_OF_TC_NER_PRE_INCISION_COMPLEX
CUL4B	REACTOME_FORMATION_OF_TC_NER_PRE_INCISION_COMPLEX
ERCC3	REACTOME_FORMATION_OF_TC_NER_PRE_INCISION_COMPLEX
POLR2H	REACTOME_FORMATION_OF_TC_NER_PRE_INCISION_COMPLEX
UVSSA	REACTOME_FORMATION_OF_TC_NER_PRE_INCISION_COMPLEX
COPS2	REACTOME_FORMATION_OF_TC_NER_PRE_INCISION_COMPLEX
DDB1	REACTOME_FORMATION_OF_TC_NER_PRE_INCISION_COMPLEX
POLR2G	REACTOME_FORMATION_OF_TC_NER_PRE_INCISION_COMPLEX
COPS6	REACTOME_FORMATION_OF_TC_NER_PRE_INCISION_COMPLEX
GPS1	REACTOME_FORMATION_OF_TC_NER_PRE_INCISION_COMPLEX
UBB	REACTOME_FORMATION_OF_TC_NER_PRE_INCISION_COMPLEX
POLR2L	REACTOME_FORMATION_OF_TC_NER_PRE_INCISION_COMPLEX
POLR2A	REACTOME_FORMATION_OF_TC_NER_PRE_INCISION_COMPLEX
USP7	REACTOME_FORMATION_OF_TC_NER_PRE_INCISION_COMPLEX
TCEA1	REACTOME_FORMATION_OF_TC_NER_PRE_INCISION_COMPLEX
COPS8	REACTOME_FORMATION_OF_TC_NER_PRE_INCISION_COMPLEX
ZNF830	REACTOME_FORMATION_OF_TC_NER_PRE_INCISION_COMPLEX
HMGN1	REACTOME_FORMATION_OF_TC_NER_PRE_INCISION_COMPLEX
GTF2H4	REACTOME_FORMATION_OF_TC_NER_PRE_INCISION_COMPLEX
UBA52	REACTOME_FORMATION_OF_TC_NER_PRE_INCISION_COMPLEX
ERCC6	REACTOME_FORMATION_OF_TC_NER_PRE_INCISION_COMPLEX
ISY1	REACTOME_FORMATION_OF_TC_NER_PRE_INCISION_COMPLEX
GTF2H5	REACTOME_FORMATION_OF_TC_NER_PRE_INCISION_COMPLEX
ACTB	REACTOME_DNA_DAMAGE_RECOGNITION_IN_GG_NER
RBX1	REACTOME_DNA_DAMAGE_RECOGNITION_IN_GG_NER
YY1	REACTOME_DNA_DAMAGE_RECOGNITION_IN_GG_NER
ACTR5	REACTOME_DNA_DAMAGE_RECOGNITION_IN_GG_NER
TFPT	REACTOME_DNA_DAMAGE_RECOGNITION_IN_GG_NER
COPS7A	REACTOME_DNA_DAMAGE_RECOGNITION_IN_GG_NER
ACTR8	REACTOME_DNA_DAMAGE_RECOGNITION_IN_GG_NER
INO80D	REACTOME_DNA_DAMAGE_RECOGNITION_IN_GG_NER
INO80B	REACTOME_DNA_DAMAGE_RECOGNITION_IN_GG_NER
RAD23B	REACTOME_DNA_DAMAGE_RECOGNITION_IN_GG_NER
COPS5	REACTOME_DNA_DAMAGE_RECOGNITION_IN_GG_NER
INO80	REACTOME_DNA_DAMAGE_RECOGNITION_IN_GG_NER
PARP2	REACTOME_DNA_DAMAGE_RECOGNITION_IN_GG_NER
DDB2	REACTOME_DNA_DAMAGE_RECOGNITION_IN_GG_NER
ACTL6A	REACTOME_DNA_DAMAGE_RECOGNITION_IN_GG_NER
COPS4	REACTOME_DNA_DAMAGE_RECOGNITION_IN_GG_NER
CUL4A	REACTOME_DNA_DAMAGE_RECOGNITION_IN_GG_NER
COPS3	REACTOME_DNA_DAMAGE_RECOGNITION_IN_GG_NER
PARP1	REACTOME_DNA_DAMAGE_RECOGNITION_IN_GG_NER
RPS27A	REACTOME_DNA_DAMAGE_RECOGNITION_IN_GG_NER
COPS7B	REACTOME_DNA_DAMAGE_RECOGNITION_IN_GG_NER
CETN2	REACTOME_DNA_DAMAGE_RECOGNITION_IN_GG_NER
UBC	REACTOME_DNA_DAMAGE_RECOGNITION_IN_GG_NER
INO80C	REACTOME_DNA_DAMAGE_RECOGNITION_IN_GG_NER
XPC	REACTOME_DNA_DAMAGE_RECOGNITION_IN_GG_NER
CUL4B	REACTOME_DNA_DAMAGE_RECOGNITION_IN_GG_NER
COPS2	REACTOME_DNA_DAMAGE_RECOGNITION_IN_GG_NER
DDB1	REACTOME_DNA_DAMAGE_RECOGNITION_IN_GG_NER
COPS6	REACTOME_DNA_DAMAGE_RECOGNITION_IN_GG_NER
INO80E	REACTOME_DNA_DAMAGE_RECOGNITION_IN_GG_NER
GPS1	REACTOME_DNA_DAMAGE_RECOGNITION_IN_GG_NER
UBB	REACTOME_DNA_DAMAGE_RECOGNITION_IN_GG_NER
NFRKB	REACTOME_DNA_DAMAGE_RECOGNITION_IN_GG_NER
RUVBL1	REACTOME_DNA_DAMAGE_RECOGNITION_IN_GG_NER
RAD23A	REACTOME_DNA_DAMAGE_RECOGNITION_IN_GG_NER
MCRS1	REACTOME_DNA_DAMAGE_RECOGNITION_IN_GG_NER
COPS8	REACTOME_DNA_DAMAGE_RECOGNITION_IN_GG_NER
UBA52	REACTOME_DNA_DAMAGE_RECOGNITION_IN_GG_NER
NT5C2	KEGG_PYRIMIDINE_METABOLISM
POLR2G	KEGG_PYRIMIDINE_METABOLISM
POLR2H	KEGG_PYRIMIDINE_METABOLISM
POLR2E	KEGG_PYRIMIDINE_METABOLISM
POLR2F	KEGG_PYRIMIDINE_METABOLISM
POLR2I	KEGG_PYRIMIDINE_METABOLISM
POLR2J	KEGG_PYRIMIDINE_METABOLISM
POLE3	KEGG_PYRIMIDINE_METABOLISM
TYMS	KEGG_PYRIMIDINE_METABOLISM
TXNRD1	KEGG_PYRIMIDINE_METABOLISM
NME6	KEGG_PYRIMIDINE_METABOLISM
POLR1D	KEGG_PYRIMIDINE_METABOLISM
PNPT1	KEGG_PYRIMIDINE_METABOLISM
POLR2K	KEGG_PYRIMIDINE_METABOLISM
DHODH	KEGG_PYRIMIDINE_METABOLISM
POLD3	KEGG_PYRIMIDINE_METABOLISM
POLR2L	KEGG_PYRIMIDINE_METABOLISM
NME1-NME2	KEGG_PYRIMIDINE_METABOLISM
POLA2	KEGG_PYRIMIDINE_METABOLISM
UPRT	KEGG_PYRIMIDINE_METABOLISM
CANT1	KEGG_PYRIMIDINE_METABOLISM
NME4	KEGG_PYRIMIDINE_METABOLISM
NME1	KEGG_PYRIMIDINE_METABOLISM
NME2	KEGG_PYRIMIDINE_METABOLISM
NME3	KEGG_PYRIMIDINE_METABOLISM
POLR3C	KEGG_PYRIMIDINE_METABOLISM
POLR3G	KEGG_PYRIMIDINE_METABOLISM
POLR3F	KEGG_PYRIMIDINE_METABOLISM
NUDT2	KEGG_PYRIMIDINE_METABOLISM
PRIM1	KEGG_PYRIMIDINE_METABOLISM
PRIM2	KEGG_PYRIMIDINE_METABOLISM
NME5	KEGG_PYRIMIDINE_METABOLISM
POLD4	KEGG_PYRIMIDINE_METABOLISM
DTYMK	KEGG_PYRIMIDINE_METABOLISM
CTPS1	KEGG_PYRIMIDINE_METABOLISM
POLA1	KEGG_PYRIMIDINE_METABOLISM
ENTPD8	KEGG_PYRIMIDINE_METABOLISM
POLE2	KEGG_PYRIMIDINE_METABOLISM
POLD1	KEGG_PYRIMIDINE_METABOLISM
POLD2	KEGG_PYRIMIDINE_METABOLISM
POLE	KEGG_PYRIMIDINE_METABOLISM
CAD	KEGG_PYRIMIDINE_METABOLISM
CMPK2	KEGG_PYRIMIDINE_METABOLISM
POLR1E	KEGG_PYRIMIDINE_METABOLISM
NT5C1A	KEGG_PYRIMIDINE_METABOLISM
POLR3A	KEGG_PYRIMIDINE_METABOLISM
DCTD	KEGG_PYRIMIDINE_METABOLISM
POLR2B	KEGG_PYRIMIDINE_METABOLISM
POLR2A	KEGG_PYRIMIDINE_METABOLISM
DCK	KEGG_PYRIMIDINE_METABOLISM
POLR2D	KEGG_PYRIMIDINE_METABOLISM
POLR2C	KEGG_PYRIMIDINE_METABOLISM
UCK1	KEGG_PYRIMIDINE_METABOLISM
UPB1	KEGG_PYRIMIDINE_METABOLISM
TXNRD2	KEGG_PYRIMIDINE_METABOLISM
CMPK1	KEGG_PYRIMIDINE_METABOLISM
POLR3K	KEGG_PYRIMIDINE_METABOLISM
RRM2B	KEGG_PYRIMIDINE_METABOLISM
PNP	KEGG_PYRIMIDINE_METABOLISM
POLR1B	KEGG_PYRIMIDINE_METABOLISM
UPP2	KEGG_PYRIMIDINE_METABOLISM
CTPS2	KEGG_PYRIMIDINE_METABOLISM
POLR2J2	KEGG_PYRIMIDINE_METABOLISM
CDA	KEGG_PYRIMIDINE_METABOLISM
NT5M	KEGG_PYRIMIDINE_METABOLISM
DUT	KEGG_PYRIMIDINE_METABOLISM
POLR3H	KEGG_PYRIMIDINE_METABOLISM
UCKL1	KEGG_PYRIMIDINE_METABOLISM
POLR2J3	KEGG_PYRIMIDINE_METABOLISM
POLR1A	KEGG_PYRIMIDINE_METABOLISM
POLR3B	KEGG_PYRIMIDINE_METABOLISM
ENTPD4	KEGG_PYRIMIDINE_METABOLISM
ITPA	KEGG_PYRIMIDINE_METABOLISM
POLR1C	KEGG_PYRIMIDINE_METABOLISM
POLE4	KEGG_PYRIMIDINE_METABOLISM
RRM1	KEGG_PYRIMIDINE_METABOLISM
RRM2	KEGG_PYRIMIDINE_METABOLISM
POLR3D	KEGG_PYRIMIDINE_METABOLISM
NT5C3A	KEGG_PYRIMIDINE_METABOLISM
DPYS	KEGG_PYRIMIDINE_METABOLISM
DPYD	KEGG_PYRIMIDINE_METABOLISM
TYMP	KEGG_PYRIMIDINE_METABOLISM
UMPS	KEGG_PYRIMIDINE_METABOLISM
UCK2	KEGG_PYRIMIDINE_METABOLISM
POLR3GL	KEGG_PYRIMIDINE_METABOLISM
TK1	KEGG_PYRIMIDINE_METABOLISM
NT5E	KEGG_PYRIMIDINE_METABOLISM
TK2	KEGG_PYRIMIDINE_METABOLISM
UPP1	KEGG_PYRIMIDINE_METABOLISM
ENTPD6	KEGG_PYRIMIDINE_METABOLISM
ENTPD5	KEGG_PYRIMIDINE_METABOLISM
ENTPD3	KEGG_PYRIMIDINE_METABOLISM
ENTPD1	KEGG_PYRIMIDINE_METABOLISM
NT5C1B	KEGG_PYRIMIDINE_METABOLISM
NT5C	KEGG_PYRIMIDINE_METABOLISM
NME7	KEGG_PYRIMIDINE_METABOLISM
AK3	KEGG_PYRIMIDINE_METABOLISM
ZNRD1	KEGG_PYRIMIDINE_METABOLISM
ERCC1	REACTOME_FANCONI_ANEMIA_PATHWAY
UBE2T	REACTOME_FANCONI_ANEMIA_PATHWAY
RPA3	REACTOME_FANCONI_ANEMIA_PATHWAY
FANCE	REACTOME_FANCONI_ANEMIA_PATHWAY
WDR48	REACTOME_FANCONI_ANEMIA_PATHWAY
FANCL	REACTOME_FANCONI_ANEMIA_PATHWAY
RPA2	REACTOME_FANCONI_ANEMIA_PATHWAY
DCLRE1B	REACTOME_FANCONI_ANEMIA_PATHWAY
POLN	REACTOME_FANCONI_ANEMIA_PATHWAY
FAAP24	REACTOME_FANCONI_ANEMIA_PATHWAY
SLX1A	REACTOME_FANCONI_ANEMIA_PATHWAY
RPA1	REACTOME_FANCONI_ANEMIA_PATHWAY
FANCI	REACTOME_FANCONI_ANEMIA_PATHWAY
RPS27A	REACTOME_FANCONI_ANEMIA_PATHWAY
FANCD2	REACTOME_FANCONI_ANEMIA_PATHWAY
UBC	REACTOME_FANCONI_ANEMIA_PATHWAY
EME1	REACTOME_FANCONI_ANEMIA_PATHWAY
FANCC	REACTOME_FANCONI_ANEMIA_PATHWAY
FAAP20	REACTOME_FANCONI_ANEMIA_PATHWAY
USP1	REACTOME_FANCONI_ANEMIA_PATHWAY
ATRIP	REACTOME_FANCONI_ANEMIA_PATHWAY
CENPX	REACTOME_FANCONI_ANEMIA_PATHWAY
UBB	REACTOME_FANCONI_ANEMIA_PATHWAY
MUS81	REACTOME_FANCONI_ANEMIA_PATHWAY
ATR	REACTOME_FANCONI_ANEMIA_PATHWAY
CENPS	REACTOME_FANCONI_ANEMIA_PATHWAY
ERCC4	REACTOME_FANCONI_ANEMIA_PATHWAY
FANCB	REACTOME_FANCONI_ANEMIA_PATHWAY
SLX1B	REACTOME_FANCONI_ANEMIA_PATHWAY
FANCF	REACTOME_FANCONI_ANEMIA_PATHWAY
FAAP100	REACTOME_FANCONI_ANEMIA_PATHWAY
FANCA	REACTOME_FANCONI_ANEMIA_PATHWAY
FANCM	REACTOME_FANCONI_ANEMIA_PATHWAY
SLX4	REACTOME_FANCONI_ANEMIA_PATHWAY
EME2	REACTOME_FANCONI_ANEMIA_PATHWAY
FAN1	REACTOME_FANCONI_ANEMIA_PATHWAY
DCLRE1A	REACTOME_FANCONI_ANEMIA_PATHWAY
FANCG	REACTOME_FANCONI_ANEMIA_PATHWAY
UBA52	REACTOME_FANCONI_ANEMIA_PATHWAY

## Sheet: Table S2
Table S2 Hyperparameters used in the machine learning algorithms.
Model	Package	Function	Parameter	Range	Step
lasso	glmnet（R）	cv.glmnet	lambda	-	-
Ridge	glmnet（R）	cv.glmnet	lambda	-	-
Enet	glmnet（R）	cv.glmnet	alpha	[0.1,0.9]	0.1
			lambda	-	-
plsRCox	plsRcox（R）	cv.plsRcox	nt	-	-
SuperPC	superpc（R）	superpc.cv	threshold	-	-
CoxBoost	CoxBoost（R）	optimCoxBoostPenalty	penalty	-	-
		cv.CoxBoost	stepno	-	-
XGBoost	xgboost（R）	xgboost	eta	[0.01,0.13]	0.01
			max_depth	[3,11]	1
			min_child_weight	[3,18]	1
			gamma	[0,0.15]	0.01
			subsample	[0.4,0.95]	0.05
			colsample_bytree	[0.4,0.95]	0.05
			alpha	[0,1.5]	0.1
			lambda	[0,1.5]	0.1

## Sheet: Table S3
Table S3 Collection of prostate cancer signatures.
Signature	Article	Gene	DOI
Liu	Identification and Validation of a Prognostic Signature for Prostate Cancer Based on Ferroptosis-Related Genes	AKR1C3	https://doi.org/10.3389/fonc.2021.623313
Liu	Identification and Validation of a Prognostic Signature for Prostate Cancer Based on Ferroptosis-Related Genes	ALOXE3	https://doi.org/10.3389/fonc.2021.623314
Liu	Identification and Validation of a Prognostic Signature for Prostate Cancer Based on Ferroptosis-Related Genes	ATP5MC3	https://doi.org/10.3389/fonc.2021.623315
Liu	Identification and Validation of a Prognostic Signature for Prostate Cancer Based on Ferroptosis-Related Genes	CARS1	https://doi.org/10.3389/fonc.2021.623316
Liu	Identification and Validation of a Prognostic Signature for Prostate Cancer Based on Ferroptosis-Related Genes	MT1G	https://doi.org/10.3389/fonc.2021.623317
Liu	Identification and Validation of a Prognostic Signature for Prostate Cancer Based on Ferroptosis-Related Genes	PTGS2	https://doi.org/10.3389/fonc.2021.623318
Liu	Identification and Validation of a Prognostic Signature for Prostate Cancer Based on Ferroptosis-Related Genes	TFRC	https://doi.org/10.3389/fonc.2021.623319
Xu	Roles of m5C RNA Modification Patterns in Biochemical Recurrence and Tumor Microenvironment Characterization of Prostate Adenocarcinoma	CLSTN3	https://doi.org/10.3389/fimmu.2022.869759
Xu	Roles of m6C RNA Modification Patterns in Biochemical Recurrence and Tumor Microenvironment Characterization of Prostate Adenocarcinoma	TTYH3	https://doi.org/10.3389/fimmu.2022.869760
Xu	Roles of m7C RNA Modification Patterns in Biochemical Recurrence and Tumor Microenvironment Characterization of Prostate Adenocarcinoma	SLC5A6	https://doi.org/10.3389/fimmu.2022.869761
Xu	Roles of m8C RNA Modification Patterns in Biochemical Recurrence and Tumor Microenvironment Characterization of Prostate Adenocarcinoma	PLCG1	https://doi.org/10.3389/fimmu.2022.869762
Xu	Roles of m9C RNA Modification Patterns in Biochemical Recurrence and Tumor Microenvironment Characterization of Prostate Adenocarcinoma	MGAT4B	https://doi.org/10.3389/fimmu.2022.869763
Xu	Roles of m10C RNA Modification Patterns in Biochemical Recurrence and Tumor Microenvironment Characterization of Prostate Adenocarcinoma	CPNE1	https://doi.org/10.3389/fimmu.2022.869764
Xu	Roles of m11C RNA Modification Patterns in Biochemical Recurrence and Tumor Microenvironment Characterization of Prostate Adenocarcinoma	TXNL1	https://doi.org/10.3389/fimmu.2022.869765
Xu	Roles of m12C RNA Modification Patterns in Biochemical Recurrence and Tumor Microenvironment Characterization of Prostate Adenocarcinoma	MDH1	https://doi.org/10.3389/fimmu.2022.869766
Xu	Roles of m13C RNA Modification Patterns in Biochemical Recurrence and Tumor Microenvironment Characterization of Prostate Adenocarcinoma	PIK3R3	https://doi.org/10.3389/fimmu.2022.869767
Xu	Roles of m14C RNA Modification Patterns in Biochemical Recurrence and Tumor Microenvironment Characterization of Prostate Adenocarcinoma	COMMD10	https://doi.org/10.3389/fimmu.2022.869768
Xu	Roles of m15C RNA Modification Patterns in Biochemical Recurrence and Tumor Microenvironment Characterization of Prostate Adenocarcinoma	PRR14	https://doi.org/10.3389/fimmu.2022.869769
Xu	Roles of m16C RNA Modification Patterns in Biochemical Recurrence and Tumor Microenvironment Characterization of Prostate Adenocarcinoma	MS4A7	https://doi.org/10.3389/fimmu.2022.869770
Xu	Roles of m17C RNA Modification Patterns in Biochemical Recurrence and Tumor Microenvironment Characterization of Prostate Adenocarcinoma	OSBPL10	https://doi.org/10.3389/fimmu.2022.869771
Xu	Roles of m18C RNA Modification Patterns in Biochemical Recurrence and Tumor Microenvironment Characterization of Prostate Adenocarcinoma	CCNG1	https://doi.org/10.3389/fimmu.2022.869772
Xu	Roles of m19C RNA Modification Patterns in Biochemical Recurrence and Tumor Microenvironment Characterization of Prostate Adenocarcinoma	PRR7	https://doi.org/10.3389/fimmu.2022.869773
Xu	Roles of m20C RNA Modification Patterns in Biochemical Recurrence and Tumor Microenvironment Characterization of Prostate Adenocarcinoma	MRPL39	https://doi.org/10.3389/fimmu.2022.869774
Xu	Roles of m21C RNA Modification Patterns in Biochemical Recurrence and Tumor Microenvironment Characterization of Prostate Adenocarcinoma	VASH1	https://doi.org/10.3389/fimmu.2022.869775
Xu	Roles of m22C RNA Modification Patterns in Biochemical Recurrence and Tumor Microenvironment Characterization of Prostate Adenocarcinoma	GTF2B	https://doi.org/10.3389/fimmu.2022.869776
Xu	Roles of m23C RNA Modification Patterns in Biochemical Recurrence and Tumor Microenvironment Characterization of Prostate Adenocarcinoma	TM4SF18	https://doi.org/10.3389/fimmu.2022.869777
Xu	Roles of m24C RNA Modification Patterns in Biochemical Recurrence and Tumor Microenvironment Characterization of Prostate Adenocarcinoma	HSF4	https://doi.org/10.3389/fimmu.2022.869778
Xu	Roles of m25C RNA Modification Patterns in Biochemical Recurrence and Tumor Microenvironment Characterization of Prostate Adenocarcinoma	TIAM1	https://doi.org/10.3389/fimmu.2022.869779
Xu	Roles of m26C RNA Modification Patterns in Biochemical Recurrence and Tumor Microenvironment Characterization of Prostate Adenocarcinoma	PLXNB3	https://doi.org/10.3389/fimmu.2022.869780
Xu	Roles of m27C RNA Modification Patterns in Biochemical Recurrence and Tumor Microenvironment Characterization of Prostate Adenocarcinoma	KBTBD6	https://doi.org/10.3389/fimmu.2022.869781
Xu	Roles of m28C RNA Modification Patterns in Biochemical Recurrence and Tumor Microenvironment Characterization of Prostate Adenocarcinoma	TREM2	https://doi.org/10.3389/fimmu.2022.869782
Xu	Roles of m29C RNA Modification Patterns in Biochemical Recurrence and Tumor Microenvironment Characterization of Prostate Adenocarcinoma	TPP1	https://doi.org/10.3389/fimmu.2022.869783
Xu	Roles of m30C RNA Modification Patterns in Biochemical Recurrence and Tumor Microenvironment Characterization of Prostate Adenocarcinoma	RNASE1	https://doi.org/10.3389/fimmu.2022.869784
Xu	Roles of m31C RNA Modification Patterns in Biochemical Recurrence and Tumor Microenvironment Characterization of Prostate Adenocarcinoma	SAP30	https://doi.org/10.3389/fimmu.2022.869785
Xu	Roles of m32C RNA Modification Patterns in Biochemical Recurrence and Tumor Microenvironment Characterization of Prostate Adenocarcinoma	RGS5	https://doi.org/10.3389/fimmu.2022.869786
Xu	Roles of m33C RNA Modification Patterns in Biochemical Recurrence and Tumor Microenvironment Characterization of Prostate Adenocarcinoma	GRIPAP1	https://doi.org/10.3389/fimmu.2022.869787
Xu	Roles of m34C RNA Modification Patterns in Biochemical Recurrence and Tumor Microenvironment Characterization of Prostate Adenocarcinoma	HMOX1	https://doi.org/10.3389/fimmu.2022.869788
Xu	Roles of m35C RNA Modification Patterns in Biochemical Recurrence and Tumor Microenvironment Characterization of Prostate Adenocarcinoma	FGD1	https://doi.org/10.3389/fimmu.2022.869789
Xu	Roles of m36C RNA Modification Patterns in Biochemical Recurrence and Tumor Microenvironment Characterization of Prostate Adenocarcinoma	FBXO6	https://doi.org/10.3389/fimmu.2022.869790
Xu	Roles of m37C RNA Modification Patterns in Biochemical Recurrence and Tumor Microenvironment Characterization of Prostate Adenocarcinoma	CA2	https://doi.org/10.3389/fimmu.2022.869791
Feng	A gene prognostic index from cellular senescence predicting metastasis and radioresistance for prostate cancer	ALCAM	https://doi.org/10.1186/s12967-022-03459-8
Feng	A gene prognostic index from cellular senescence predicting metastasis and radioresistance for prostate cancer	ALDH2	https://doi.org/10.1186/s12967-022-03459-8

## Sheet: Table S4.
Table S4 Gene lists of pathways
Gene sets	Genes
HALLMARK_CHOLESTEROL_HOMEOSTASIS	FDPS
HALLMARK_CHOLESTEROL_HOMEOSTASIS	CYP51A1
HALLMARK_CHOLESTEROL_HOMEOSTASIS	IDI1
HALLMARK_CHOLESTEROL_HOMEOSTASIS	FDFT1
HALLMARK_CHOLESTEROL_HOMEOSTASIS	DHCR7
HALLMARK_CHOLESTEROL_HOMEOSTASIS	SQLE
HALLMARK_CHOLESTEROL_HOMEOSTASIS	HMGCS1
HALLMARK_CHOLESTEROL_HOMEOSTASIS	NSDHL
HALLMARK_CHOLESTEROL_HOMEOSTASIS	LSS
HALLMARK_CHOLESTEROL_HOMEOSTASIS	MVD
HALLMARK_CHOLESTEROL_HOMEOSTASIS	LDLR
HALLMARK_CHOLESTEROL_HOMEOSTASIS	TM7SF2
HALLMARK_CHOLESTEROL_HOMEOSTASIS	ALDOC
HALLMARK_CHOLESTEROL_HOMEOSTASIS	EBP
HALLMARK_CHOLESTEROL_HOMEOSTASIS	SCD
HALLMARK_CHOLESTEROL_HOMEOSTASIS	PMVK
HALLMARK_CHOLESTEROL_HOMEOSTASIS	MVK
HALLMARK_CHOLESTEROL_HOMEOSTASIS	LPL
HALLMARK_CHOLESTEROL_HOMEOSTASIS	SC5D
HALLMARK_CHOLESTEROL_HOMEOSTASIS	FADS2
HALLMARK_CHOLESTEROL_HOMEOSTASIS	HMGCR
HALLMARK_CHOLESTEROL_HOMEOSTASIS	HSD17B7
HALLMARK_CHOLESTEROL_HOMEOSTASIS	ANXA13
HALLMARK_CHOLESTEROL_HOMEOSTASIS	SREBF2
HALLMARK_CHOLESTEROL_HOMEOSTASIS	PCYT2
HALLMARK_CHOLESTEROL_HOMEOSTASIS	ACSS2
HALLMARK_CHOLESTEROL_HOMEOSTASIS	ATF3
HALLMARK_CHOLESTEROL_HOMEOSTASIS	ADH4
HALLMARK_CHOLESTEROL_HOMEOSTASIS	ETHE1
HALLMARK_CHOLESTEROL_HOMEOSTASIS	ECH1
HALLMARK_CHOLESTEROL_HOMEOSTASIS	CBS
HALLMARK_CHOLESTEROL_HOMEOSTASIS	GUSB
HALLMARK_CHOLESTEROL_HOMEOSTASIS	FASN
HALLMARK_CHOLESTEROL_HOMEOSTASIS	LGALS3
HALLMARK_CHOLESTEROL_HOMEOSTASIS	ATF5
HALLMARK_CHOLESTEROL_HOMEOSTASIS	ANXA5
HALLMARK_CHOLESTEROL_HOMEOSTASIS	TP53INP1
HALLMARK_CHOLESTEROL_HOMEOSTASIS	CHKA
HALLMARK_CHOLESTEROL_HOMEOSTASIS	GSTM2
HALLMARK_CHOLESTEROL_HOMEOSTASIS	ACAT2
HALLMARK_CHOLESTEROL_HOMEOSTASIS	AVPR1A
HALLMARK_CHOLESTEROL_HOMEOSTASIS	PLSCR1
HALLMARK_CHOLESTEROL_HOMEOSTASIS	CLU
HALLMARK_CHOLESTEROL_HOMEOSTASIS	ERRFI1
HALLMARK_CHOLESTEROL_HOMEOSTASIS	TRIB3
HALLMARK_CHOLESTEROL_HOMEOSTASIS	CXCL16
HALLMARK_CHOLESTEROL_HOMEOSTASIS	TNFRSF12A
HALLMARK_CHOLESTEROL_HOMEOSTASIS	ACTG1
HALLMARK_CHOLESTEROL_HOMEOSTASIS	JAG1
HALLMARK_CHOLESTEROL_HOMEOSTASIS	LGMN
HALLMARK_CHOLESTEROL_HOMEOSTASIS	FBXO6
HALLMARK_CHOLESTEROL_HOMEOSTASIS	GPX8
HALLMARK_CHOLESTEROL_HOMEOSTASIS	PNRC1
HALLMARK_CHOLESTEROL_HOMEOSTASIS	ANTXR2
HALLMARK_CHOLESTEROL_HOMEOSTASIS	MAL2
HALLMARK_CHOLESTEROL_HOMEOSTASIS	CD9
HALLMARK_CHOLESTEROL_HOMEOSTASIS	PPARG
HALLMARK_CHOLESTEROL_HOMEOSTASIS	GLDC
HALLMARK_CHOLESTEROL_HOMEOSTASIS	STX5
HALLMARK_CHOLESTEROL_HOMEOSTASIS	STARD4
HALLMARK_CHOLESTEROL_HOMEOSTASIS	CTNNB1
HALLMARK_CHOLESTEROL_HOMEOSTASIS	TMEM97
HALLMARK_CHOLESTEROL_HOMEOSTASIS	NIBAN1
HALLMARK_CHOLESTEROL_HOMEOSTASIS	PDK3
HALLMARK_CHOLESTEROL_HOMEOSTASIS	PLAUR
HALLMARK_CHOLESTEROL_HOMEOSTASIS	SEMA3B
HALLMARK_CHOLESTEROL_HOMEOSTASIS	GNAI1
HALLMARK_CHOLESTEROL_HOMEOSTASIS	ABCA2
HALLMARK_CHOLESTEROL_HOMEOSTASIS	ATXN2
HALLMARK_CHOLESTEROL_HOMEOSTASIS	NFIL3
HALLMARK_CHOLESTEROL_HOMEOSTASIS	ALCAM
HALLMARK_CHOLESTEROL_HOMEOSTASIS	FABP5
HALLMARK_CHOLESTEROL_HOMEOSTASIS	S100A11
HALLMARK_CHOLESTEROL_HOMEOSTASIS	CPEB2
HALLMARK_MITOTIC_SPINDLE	ARHGEF2
HALLMARK_MITOTIC_SPINDLE	CLASP1
HALLMARK_MITOTIC_SPINDLE	KIF11
HALLMARK_MITOTIC_SPINDLE	KIF23
HALLMARK_MITOTIC_SPINDLE	ALS2
HALLMARK_MITOTIC_SPINDLE	ARF6
HALLMARK_MITOTIC_SPINDLE	MYO9B
HALLMARK_MITOTIC_SPINDLE	MYH9
HALLMARK_MITOTIC_SPINDLE	TUBGCP3
HALLMARK_MITOTIC_SPINDLE	CKAP5
HALLMARK_MITOTIC_SPINDLE	RACGAP1
HALLMARK_MITOTIC_SPINDLE	PREX1
HALLMARK_MITOTIC_SPINDLE	ARHGEF3
HALLMARK_MITOTIC_SPINDLE	NUMA1
HALLMARK_MITOTIC_SPINDLE	SPTBN1
HALLMARK_MITOTIC_SPINDLE	KIF2C
HALLMARK_MITOTIC_SPINDLE	KIF5B
HALLMARK_MITOTIC_SPINDLE	TTK
HALLMARK_MITOTIC_SPINDLE	APC
HALLMARK_MITOTIC_SPINDLE	CEP250
HALLMARK_MITOTIC_SPINDLE	PAFAH1B1
HALLMARK_MITOTIC_SPINDLE	CDC42EP2
HALLMARK_MITOTIC_SPINDLE	KIF3B
HALLMARK_MITOTIC_SPINDLE	CCDC88A
HALLMARK_MITOTIC_SPINDLE	KIF15
HALLMARK_MITOTIC_SPINDLE	BIRC5
HALLMARK_MITOTIC_SPINDLE	CNTROB
HALLMARK_MITOTIC_SPINDLE	NF1
HALLMARK_MITOTIC_SPINDLE	TSC1
HALLMARK_MITOTIC_SPINDLE	CDC27
HALLMARK_MITOTIC_SPINDLE	CNTRL
HALLMARK_MITOTIC_SPINDLE	TUBGCP5
HALLMARK_MITOTIC_SPINDLE	KIF4A
HALLMARK_MITOTIC_SPINDLE	MAPRE1
HALLMARK_MITOTIC_SPINDLE	FGD6
HALLMARK_MITOTIC_SPINDLE	BRCA2
HALLMARK_MITOTIC_SPINDLE	PLK1
HALLMARK_MITOTIC_SPINDLE	RASA1
HALLMARK_MITOTIC_SPINDLE	NEK2
HALLMARK_MITOTIC_SPINDLE	WASF1
HALLMARK_MITOTIC_SPINDLE	TOP2A
HALLMARK_MITOTIC_SPINDLE	TRIO
HALLMARK_MITOTIC_SPINDLE	ARHGEF11
HALLMARK_MITOTIC_SPINDLE	KATNB1
HALLMARK_MITOTIC_SPINDLE	PRC1
HALLMARK_MITOTIC_SPINDLE	ANLN
HALLMARK_MITOTIC_SPINDLE	CDK5RAP2
HALLMARK_MITOTIC_SPINDLE	SMC3
HALLMARK_MITOTIC_SPINDLE	TUBGCP2
HALLMARK_MITOTIC_SPINDLE	ESPL1
HALLMARK_MITOTIC_SPINDLE	MAP1S
HALLMARK_MITOTIC_SPINDLE	ARHGAP27
HALLMARK_MITOTIC_SPINDLE	DOCK4
HALLMARK_MITOTIC_SPINDLE	SAC3D1
HALLMARK_MITOTIC_SPINDLE	INCENP
HALLMARK_MITOTIC_SPINDLE	ARHGAP5
HALLMARK_MITOTIC_SPINDLE	GSN
HALLMARK_MITOTIC_SPINDLE	NET1
HALLMARK_MITOTIC_SPINDLE	LRPPRC
HALLMARK_MITOTIC_SPINDLE	RABGAP1
HALLMARK_MITOTIC_SPINDLE	FLNB
HALLMARK_MITOTIC_SPINDLE	ARAP3
HALLMARK_MITOTIC_SPINDLE	FGD4
HALLMARK_MITOTIC_SPINDLE	ABR
HALLMARK_MITOTIC_SPINDLE	CENPJ
HALLMARK_MITOTIC_SPINDLE	NCK1
HALLMARK_MITOTIC_SPINDLE	CENPF
HALLMARK_MITOTIC_SPINDLE	KIF20B
HALLMARK_MITOTIC_SPINDLE	WASF2
HALLMARK_MITOTIC_SPINDLE	MYH10
HALLMARK_MITOTIC_SPINDLE	CENPE
HALLMARK_MITOTIC_SPINDLE	CYTH2
HALLMARK_MITOTIC_SPINDLE	MID1
HALLMARK_MITOTIC_SPINDLE	KLC1
HALLMARK_MITOTIC_SPINDLE	MARK4
HALLMARK_MITOTIC_SPINDLE	ARL8A
HALLMARK_MITOTIC_SPINDLE	CEP57
HALLMARK_MITOTIC_SPINDLE	UXT
HALLMARK_MITOTIC_SPINDLE	ARHGAP4
HALLMARK_MITOTIC_SPINDLE	CDC42EP4
HALLMARK_MITOTIC_SPINDLE	SASS6
HALLMARK_MITOTIC_SPINDLE	LATS1
HALLMARK_MITOTIC_SPINDLE	OPHN1
HALLMARK_MITOTIC_SPINDLE	WASL
HALLMARK_MITOTIC_SPINDLE	MAP3K11
HALLMARK_MITOTIC_SPINDLE	SOS1
HALLMARK_MITOTIC_SPINDLE	ABL1
HALLMARK_MITOTIC_SPINDLE	TIAM1
HALLMARK_MITOTIC_SPINDLE	KIF1B
HALLMARK_MITOTIC_SPINDLE	ITSN1
HALLMARK_MITOTIC_SPINDLE	SHROOM1
HALLMARK_MITOTIC_SPINDLE	NCK2
HALLMARK_MITOTIC_SPINDLE	DLGAP5
HALLMARK_MITOTIC_SPINDLE	BCR
HALLMARK_MITOTIC_SPINDLE	RANBP9
HALLMARK_MITOTIC_SPINDLE	EPB41L2
HALLMARK_MITOTIC_SPINDLE	SEPTIN9
HALLMARK_MITOTIC_SPINDLE	KATNA1
HALLMARK_MITOTIC_SPINDLE	TUBD1
HALLMARK_MITOTIC_SPINDLE	TPX2
HALLMARK_MITOTIC_SPINDLE	KIF3C
HALLMARK_MITOTIC_SPINDLE	SHROOM2
HALLMARK_MITOTIC_SPINDLE	TUBGCP6
HALLMARK_MITOTIC_SPINDLE	SPTAN1
HALLMARK_MITOTIC_SPINDLE	PALLD
HALLMARK_MITOTIC_SPINDLE	ARFIP2
HALLMARK_MITOTIC_SPINDLE	KNTC1
HALLMARK_MITOTIC_SPINDLE	HOOK3
HALLMARK_MITOTIC_SPINDLE	SUN2
HALLMARK_MITOTIC_SPINDLE	MID1IP1
HALLMARK_MITOTIC_SPINDLE	DLG1
HALLMARK_MITOTIC_SPINDLE	FLNA
HALLMARK_MITOTIC_SPINDLE	ARHGAP10
HALLMARK_MITOTIC_SPINDLE	CDC42BPA
HALLMARK_MITOTIC_SPINDLE	ARHGEF12
HALLMARK_MITOTIC_SPINDLE	MARCKS
HALLMARK_MITOTIC_SPINDLE	NIN
HALLMARK_MITOTIC_SPINDLE	PCM1
HALLMARK_MITOTIC_SPINDLE	RALBP1
HALLMARK_MITOTIC_SPINDLE	EZR
HALLMARK_MITOTIC_SPINDLE	SSH2
HALLMARK_MITOTIC_SPINDLE	CDK1
HALLMARK_MITOTIC_SPINDLE	RAB3GAP1
HALLMARK_MITOTIC_SPINDLE	FARP1
HALLMARK_MITOTIC_SPINDLE	SYNPO
HALLMARK_MITOTIC_SPINDLE	RHOF
HALLMARK_MITOTIC_SPINDLE	ECT2
HALLMARK_MITOTIC_SPINDLE	EPB41
HALLMARK_MITOTIC_SPINDLE	RAPGEF6
HALLMARK_MITOTIC_SPINDLE	KIF22
HALLMARK_MITOTIC_SPINDLE	PCGF5
HALLMARK_MITOTIC_SPINDLE	STAU1
HALLMARK_MITOTIC_SPINDLE	ARHGDIA
HALLMARK_MITOTIC_SPINDLE	AURKA
HALLMARK_MITOTIC_SPINDLE	FBXO5
HALLMARK_MITOTIC_SPINDLE	NUSAP1
HALLMARK_MITOTIC_SPINDLE	PXN
HALLMARK_MITOTIC_SPINDLE	BCAR1
HALLMARK_MITOTIC_SPINDLE	CD2AP
HALLMARK_MITOTIC_SPINDLE	AKAP13
HALLMARK_MITOTIC_SPINDLE	HDAC6
HALLMARK_MITOTIC_SPINDLE	CEP131
HALLMARK_MITOTIC_SPINDLE	LLGL1
HALLMARK_MITOTIC_SPINDLE	ATG4B
HALLMARK_MITOTIC_SPINDLE	PCNT
HALLMARK_MITOTIC_SPINDLE	ALMS1
HALLMARK_MITOTIC_SPINDLE	KPTN
HALLMARK_MITOTIC_SPINDLE	DST
HALLMARK_MITOTIC_SPINDLE	KIFAP3
HALLMARK_MITOTIC_SPINDLE	PPP4R2
HALLMARK_MITOTIC_SPINDLE	ARHGAP29
HALLMARK_MITOTIC_SPINDLE	RASAL2
HALLMARK_MITOTIC_SPINDLE	CCNB2
HALLMARK_MITOTIC_SPINDLE	PIF1
HALLMARK_MITOTIC_SPINDLE	RASA2
HALLMARK_MITOTIC_SPINDLE	NEDD9
HALLMARK_MITOTIC_SPINDLE	SMC1A
HALLMARK_MITOTIC_SPINDLE	ACTN4
HALLMARK_MITOTIC_SPINDLE	PKD2
HALLMARK_MITOTIC_SPINDLE	CLIP2
HALLMARK_MITOTIC_SPINDLE	CDC42
HALLMARK_MITOTIC_SPINDLE	NDC80
HALLMARK_MITOTIC_SPINDLE	TLK1
HALLMARK_MITOTIC_SPINDLE	TAOK2
HALLMARK_MITOTIC_SPINDLE	TBCD
HALLMARK_MITOTIC_SPINDLE	CAPZB
HALLMARK_MITOTIC_SPINDLE	DOCK2
HALLMARK_MITOTIC_SPINDLE	CTTN
HALLMARK_MITOTIC_SPINDLE	SMC4
HALLMARK_MITOTIC_SPINDLE	ARFGEF1
HALLMARK_MITOTIC_SPINDLE	TUBA4A
HALLMARK_MITOTIC_SPINDLE	LMNB1
HALLMARK_MITOTIC_SPINDLE	ABI1
HALLMARK_MITOTIC_SPINDLE	ROCK1
HALLMARK_MITOTIC_SPINDLE	CEP192
HALLMARK_MITOTIC_SPINDLE	BUB1
HALLMARK_MITOTIC_SPINDLE	GEMIN4
HALLMARK_MITOTIC_SPINDLE	PLEKHG2
HALLMARK_MITOTIC_SPINDLE	RICTOR
HALLMARK_MITOTIC_SPINDLE	BCL2L11
HALLMARK_MITOTIC_SPINDLE	DYNC1H1
HALLMARK_MITOTIC_SPINDLE	FSCN1
HALLMARK_MITOTIC_SPINDLE	ARHGEF7
HALLMARK_MITOTIC_SPINDLE	DYNLL2
HALLMARK_MITOTIC_SPINDLE	MYO1E
HALLMARK_MITOTIC_SPINDLE	BIN1
HALLMARK_MITOTIC_SPINDLE	NOTCH2
HALLMARK_MITOTIC_SPINDLE	RFC1
HALLMARK_MITOTIC_SPINDLE	PDLIM5
HALLMARK_MITOTIC_SPINDLE	RHOT2
HALLMARK_MITOTIC_SPINDLE	SORBS2
HALLMARK_MITOTIC_SPINDLE	CDC42EP1
HALLMARK_MITOTIC_SPINDLE	VCL
HALLMARK_MITOTIC_SPINDLE	CLIP1
HALLMARK_MITOTIC_SPINDLE	STK38L
HALLMARK_MITOTIC_SPINDLE	YWHAE
HALLMARK_MITOTIC_SPINDLE	RAPGEF5
HALLMARK_MITOTIC_SPINDLE	CEP72
HALLMARK_MITOTIC_SPINDLE	CSNK1D
HALLMARK_WNT_BETA_CATENIN_SIGNALING	MYC
HALLMARK_WNT_BETA_CATENIN_SIGNALING	CTNNB1
HALLMARK_WNT_BETA_CATENIN_SIGNALING	JAG2
HALLMARK_WNT_BETA_CATENIN_SIGNALING	NOTCH1
HALLMARK_WNT_BETA_CATENIN_SIGNALING	DLL1
HALLMARK_WNT_BETA_CATENIN_SIGNALING	AXIN2
HALLMARK_WNT_BETA_CATENIN_SIGNALING	PSEN2
HALLMARK_WNT_BETA_CATENIN_SIGNALING	FZD1
HALLMARK_WNT_BETA_CATENIN_SIGNALING	NOTCH4
HALLMARK_WNT_BETA_CATENIN_SIGNALING	LEF1
HALLMARK_WNT_BETA_CATENIN_SIGNALING	AXIN1
HALLMARK_WNT_BETA_CATENIN_SIGNALING	NKD1
HALLMARK_WNT_BETA_CATENIN_SIGNALING	WNT5B
HALLMARK_WNT_BETA_CATENIN_SIGNALING	CUL1
HALLMARK_WNT_BETA_CATENIN_SIGNALING	JAG1
HALLMARK_WNT_BETA_CATENIN_SIGNALING	MAML1
HALLMARK_WNT_BETA_CATENIN_SIGNALING	KAT2A
HALLMARK_WNT_BETA_CATENIN_SIGNALING	GNAI1
HALLMARK_WNT_BETA_CATENIN_SIGNALING	WNT6
HALLMARK_WNT_BETA_CATENIN_SIGNALING	PTCH1
HALLMARK_WNT_BETA_CATENIN_SIGNALING	NCOR2
HALLMARK_WNT_BETA_CATENIN_SIGNALING	DKK4
HALLMARK_WNT_BETA_CATENIN_SIGNALING	HDAC2
HALLMARK_WNT_BETA_CATENIN_SIGNALING	DKK1
HALLMARK_WNT_BETA_CATENIN_SIGNALING	TCF7
HALLMARK_WNT_BETA_CATENIN_SIGNALING	WNT1
HALLMARK_WNT_BETA_CATENIN_SIGNALING	NUMB
HALLMARK_WNT_BETA_CATENIN_SIGNALING	ADAM17
HALLMARK_WNT_BETA_CATENIN_SIGNALING	DVL2
HALLMARK_WNT_BETA_CATENIN_SIGNALING	PPARD
HALLMARK_WNT_BETA_CATENIN_SIGNALING	NCSTN
HALLMARK_WNT_BETA_CATENIN_SIGNALING	HDAC5
HALLMARK_WNT_BETA_CATENIN_SIGNALING	CCND2
HALLMARK_WNT_BETA_CATENIN_SIGNALING	FRAT1
HALLMARK_WNT_BETA_CATENIN_SIGNALING	CSNK1E
HALLMARK_WNT_BETA_CATENIN_SIGNALING	RBPJ
HALLMARK_WNT_BETA_CATENIN_SIGNALING	FZD8
HALLMARK_WNT_BETA_CATENIN_SIGNALING	TP53
HALLMARK_WNT_BETA_CATENIN_SIGNALING	SKP2
HALLMARK_WNT_BETA_CATENIN_SIGNALING	HEY2
HALLMARK_WNT_BETA_CATENIN_SIGNALING	HEY1
HALLMARK_WNT_BETA_CATENIN_SIGNALING	HDAC11
HALLMARK_DNA_REPAIR	POLR2H
HALLMARK_DNA_REPAIR	POLR2A
HALLMARK_DNA_REPAIR	POLR2G
HALLMARK_DNA_REPAIR	POLR2E
HALLMARK_DNA_REPAIR	POLR2J
HALLMARK_DNA_REPAIR	POLR2F
HALLMARK_DNA_REPAIR	POLR2C
HALLMARK_DNA_REPAIR	POLR2K
HALLMARK_DNA_REPAIR	GTF2H3
HALLMARK_DNA_REPAIR	POLR2D
HALLMARK_DNA_REPAIR	ERCC3
HALLMARK_DNA_REPAIR	DDB2
HALLMARK_DNA_REPAIR	POLR1C
HALLMARK_DNA_REPAIR	XPC
HALLMARK_DNA_REPAIR	PCNA
HALLMARK_DNA_REPAIR	POLR2I
HALLMARK_DNA_REPAIR	SUPT4H1
HALLMARK_DNA_REPAIR	POLD3
HALLMARK_DNA_REPAIR	POLR3GL
HALLMARK_DNA_REPAIR	POLR3C
HALLMARK_DNA_REPAIR	GTF2B
HALLMARK_DNA_REPAIR	POLR1D
HALLMARK_DNA_REPAIR	NCBP2
HALLMARK_DNA_REPAIR	NELFE
HALLMARK_DNA_REPAIR	GTF2F1
HALLMARK_DNA_REPAIR	ERCC5
HALLMARK_DNA_REPAIR	LIG1
HALLMARK_DNA_REPAIR	ERCC1
HALLMARK_DNA_REPAIR	ERCC4
HALLMARK_DNA_REPAIR	POLD4
HALLMARK_DNA_REPAIR	NELFB
HALLMARK_DNA_REPAIR	RFC2
HALLMARK_DNA_REPAIR	ELL
HALLMARK_DNA_REPAIR	TAF10
HALLMARK_DNA_REPAIR	RRM2B
HALLMARK_DNA_REPAIR	SUPT5H
HALLMARK_DNA_REPAIR	RPA3
HALLMARK_DNA_REPAIR	SNAPC5
HALLMARK_DNA_REPAIR	SSRP1
HALLMARK_DNA_REPAIR	RFC3
HALLMARK_DNA_REPAIR	RPA2
HALLMARK_DNA_REPAIR	ELOA
HALLMARK_DNA_REPAIR	TAF12
HALLMARK_DNA_REPAIR	NELFCD
HALLMARK_DNA_REPAIR	TAF13
HALLMARK_DNA_REPAIR	TAF6
HALLMARK_DNA_REPAIR	TAF9
HALLMARK_DNA_REPAIR	GTF2A2
HALLMARK_DNA_REPAIR	VPS37D
HALLMARK_DNA_REPAIR	NME1
HALLMARK_DNA_REPAIR	RNMT
HALLMARK_DNA_REPAIR	ERCC2
HALLMARK_DNA_REPAIR	POLE4
HALLMARK_DNA_REPAIR	VPS37B
HALLMARK_DNA_REPAIR	NT5C3A
HALLMARK_DNA_REPAIR	SNAPC4
HALLMARK_DNA_REPAIR	AAAS
HALLMARK_DNA_REPAIR	POLR1H
HALLMARK_DNA_REPAIR	RFC4
HALLMARK_DNA_REPAIR	ITPA
HALLMARK_DNA_REPAIR	POM121
HALLMARK_DNA_REPAIR	BRF2
HALLMARK_DNA_REPAIR	RFC5
HALLMARK_DNA_REPAIR	SAC3D1
HALLMARK_DNA_REPAIR	CLP1
HALLMARK_DNA_REPAIR	NME4
HALLMARK_DNA_REPAIR	PRIM1
HALLMARK_DNA_REPAIR	VPS28
HALLMARK_DNA_REPAIR	TSG101
HALLMARK_DNA_REPAIR	USP11
HALLMARK_DNA_REPAIR	TAF1C
HALLMARK_DNA_REPAIR	TARBP2
HALLMARK_DNA_REPAIR	POLH
HALLMARK_DNA_REPAIR	CETN2
HALLMARK_DNA_REPAIR	POLD1
HALLMARK_DNA_REPAIR	CANT1
HALLMARK_DNA_REPAIR	PDE4B
HALLMARK_DNA_REPAIR	DGCR8
HALLMARK_DNA_REPAIR	RAD51
HALLMARK_DNA_REPAIR	SURF1
HALLMARK_DNA_REPAIR	PNP
HALLMARK_DNA_REPAIR	ADA
HALLMARK_DNA_REPAIR	NME3
HALLMARK_DNA_REPAIR	GTF3C5
HALLMARK_DNA_REPAIR	NT5C
HALLMARK_DNA_REPAIR	AK1
HALLMARK_DNA_REPAIR	GTF2H1
HALLMARK_DNA_REPAIR	HCLS1
HALLMARK_DNA_REPAIR	APRT
HALLMARK_DNA_REPAIR	ERCC8
HALLMARK_DNA_REPAIR	IMPDH2
HALLMARK_DNA_REPAIR	POLB
HALLMARK_DNA_REPAIR	SDCBP
HALLMARK_DNA_REPAIR	SF3A3
HALLMARK_DNA_REPAIR	DAD1
HALLMARK_DNA_REPAIR	UPF3B
HALLMARK_DNA_REPAIR	GUK1
HALLMARK_DNA_REPAIR	TP53
HALLMARK_DNA_REPAIR	ADRM1
HALLMARK_DNA_REPAIR	SEC61A1
HALLMARK_DNA_REPAIR	POLA2
HALLMARK_DNA_REPAIR	FEN1
HALLMARK_DNA_REPAIR	ZNF707
HALLMARK_DNA_REPAIR	NUDT9
HALLMARK_DNA_REPAIR	PDE6G
HALLMARK_DNA_REPAIR	TYMS
HALLMARK_DNA_REPAIR	BCAP31
HALLMARK_DNA_REPAIR	DDB1
HALLMARK_DNA_REPAIR	NFX1
HALLMARK_DNA_REPAIR	RAD52
HALLMARK_DNA_REPAIR	ADCY6
HALLMARK_DNA_REPAIR	ARL6IP1
HALLMARK_DNA_REPAIR	DGUOK
HALLMARK_DNA_REPAIR	POLL
HALLMARK_DNA_REPAIR	SMAD5
HALLMARK_DNA_REPAIR	MPG
HALLMARK_DNA_REPAIR	DUT
HALLMARK_DNA_REPAIR	POLA1
HALLMARK_DNA_REPAIR	AGO4
HALLMARK_DNA_REPAIR	RALA
HALLMARK_DNA_REPAIR	ZWINT
HALLMARK_DNA_REPAIR	BCAM
HALLMARK_DNA_REPAIR	TK2
HALLMARK_DNA_REPAIR	CSTF3
HALLMARK_DNA_REPAIR	GTF2H5
HALLMARK_DNA_REPAIR	HPRT1
HALLMARK_DNA_REPAIR	BOLA2
HALLMARK_DNA_REPAIR	GPX4
HALLMARK_DNA_REPAIR	MPC2
HALLMARK_DNA_REPAIR	CDA
HALLMARK_DNA_REPAIR	ALYREF
HALLMARK_DNA_REPAIR	MRPL40
HALLMARK_DNA_REPAIR	NPR2
HALLMARK_DNA_REPAIR	REV3L
HALLMARK_DNA_REPAIR	EDF1
HALLMARK_DNA_REPAIR	GSDME
HALLMARK_DNA_REPAIR	TMED2
HALLMARK_DNA_REPAIR	STX3
HALLMARK_DNA_REPAIR	RAE1
HALLMARK_DNA_REPAIR	UMPS
HALLMARK_DNA_REPAIR	EIF1B
HALLMARK_DNA_REPAIR	AK3
HALLMARK_DNA_REPAIR	NUDT21
HALLMARK_DNA_REPAIR	RBX1
HALLMARK_DNA_REPAIR	SRSF6
HALLMARK_DNA_REPAIR	GMPR2
HALLMARK_DNA_REPAIR	DCTN4
HALLMARK_DNA_REPAIR	COX17
HALLMARK_DNA_REPAIR	CMPK2
HALLMARK_DNA_REPAIR	CCNO
HALLMARK_G2M_CHECKPOINT	AURKA
HALLMARK_G2M_CHECKPOINT	CCNA2
HALLMARK_G2M_CHECKPOINT	TOP2A
HALLMARK_G2M_CHECKPOINT	CCNB2
HALLMARK_G2M_CHECKPOINT	CENPA
HALLMARK_G2M_CHECKPOINT	BIRC5
HALLMARK_G2M_CHECKPOINT	CDC20
HALLMARK_G2M_CHECKPOINT	PLK1
HALLMARK_G2M_CHECKPOINT	TTK
HALLMARK_G2M_CHECKPOINT	PRC1
HALLMARK_G2M_CHECKPOINT	NDC80
HALLMARK_G2M_CHECKPOINT	KIF11
HALLMARK_G2M_CHECKPOINT	NUSAP1
HALLMARK_G2M_CHECKPOINT	CKS2
HALLMARK_G2M_CHECKPOINT	KIF2C
HALLMARK_G2M_CHECKPOINT	MKI67
HALLMARK_G2M_CHECKPOINT	AURKB
HALLMARK_G2M_CHECKPOINT	TPX2
HALLMARK_G2M_CHECKPOINT	SMC4
HALLMARK_G2M_CHECKPOINT	BUB1
HALLMARK_G2M_CHECKPOINT	CENPF
HALLMARK_G2M_CHECKPOINT	RACGAP1
HALLMARK_G2M_CHECKPOINT	CENPE
HALLMARK_G2M_CHECKPOINT	KIF23
HALLMARK_G2M_CHECKPOINT	UBE2C
HALLMARK_G2M_CHECKPOINT	MCM6
HALLMARK_G2M_CHECKPOINT	MCM3
HALLMARK_G2M_CHECKPOINT	PTTG1
HALLMARK_G2M_CHECKPOINT	CDK1
HALLMARK_G2M_CHECKPOINT	KIF4A
HALLMARK_G2M_CHECKPOINT	ESPL1
HALLMARK_G2M_CHECKPOINT	MAD2L1
HALLMARK_G2M_CHECKPOINT	NEK2
HALLMARK_G2M_CHECKPOINT	KIF22
HALLMARK_G2M_CHECKPOINT	HMMR
HALLMARK_G2M_CHECKPOINT	KPNA2
HALLMARK_G2M_CHECKPOINT	CDKN3
HALLMARK_G2M_CHECKPOINT	CDC25A
HALLMARK_G2M_CHECKPOINT	H2AX
HALLMARK_G2M_CHECKPOINT	CDC25B
HALLMARK_G2M_CHECKPOINT	PLK4
HALLMARK_G2M_CHECKPOINT	CDC6
HALLMARK_G2M_CHECKPOINT	CCNF
HALLMARK_G2M_CHECKPOINT	MCM5
HALLMARK_G2M_CHECKPOINT	LMNB1
HALLMARK_G2M_CHECKPOINT	E2F3
HALLMARK_G2M_CHECKPOINT	KIF15
HALLMARK_G2M_CHECKPOINT	CHEK1
HALLMARK_G2M_CHECKPOINT	UBE2S
HALLMARK_G2M_CHECKPOINT	NSD2
HALLMARK_G2M_CHECKPOINT	HMGB3
HALLMARK_G2M_CHECKPOINT	DBF4
HALLMARK_G2M_CHECKPOINT	TACC3
HALLMARK_G2M_CHECKPOINT	MCM2
HALLMARK_G2M_CHECKPOINT	CDKN2C
HALLMARK_G2M_CHECKPOINT	CDKN1B
HALLMARK_G2M_CHECKPOINT	FANCC
HALLMARK_G2M_CHECKPOINT	NASP
HALLMARK_G2M_CHECKPOINT	STAG1
HALLMARK_G2M_CHECKPOINT	GINS2
HALLMARK_G2M_CHECKPOINT	FBXO5
HALLMARK_G2M_CHECKPOINT	POLQ
HALLMARK_G2M_CHECKPOINT	EZH2
HALLMARK_G2M_CHECKPOINT	RAD21
HALLMARK_G2M_CHECKPOINT	STMN1
HALLMARK_G2M_CHECKPOINT	SUV39H1
HALLMARK_G2M_CHECKPOINT	PRIM2
HALLMARK_G2M_CHECKPOINT	E2F1
HALLMARK_G2M_CHECKPOINT	CHAF1A
HALLMARK_G2M_CHECKPOINT	NOLC1
HALLMARK_G2M_CHECKPOINT	GSPT1
HALLMARK_G2M_CHECKPOINT	BUB3
HALLMARK_G2M_CHECKPOINT	SMC1A
HALLMARK_G2M_CHECKPOINT	ILF3
HALLMARK_G2M_CHECKPOINT	CDC7
HALLMARK_G2M_CHECKPOINT	INCENP
HALLMARK_G2M_CHECKPOINT	CKS1B
HALLMARK_G2M_CHECKPOINT	EXO1
HALLMARK_G2M_CHECKPOINT	H2AZ1
HALLMARK_G2M_CHECKPOINT	TFDP1
HALLMARK_G2M_CHECKPOINT	CCND1
HALLMARK_G2M_CHECKPOINT	KPNB1
HALLMARK_G2M_CHECKPOINT	JPT1
HALLMARK_G2M_CHECKPOINT	LBR
HALLMARK_G2M_CHECKPOINT	HUS1
HALLMARK_G2M_CHECKPOINT	KIF20B
HALLMARK_G2M_CHECKPOINT	TOP1
HALLMARK_G2M_CHECKPOINT	PDS5B
HALLMARK_G2M_CHECKPOINT	SRSF1
HALLMARK_G2M_CHECKPOINT	STIL
HALLMARK_G2M_CHECKPOINT	ABL1
HALLMARK_G2M_CHECKPOINT	DTYMK
HALLMARK_G2M_CHECKPOINT	CDC27
HALLMARK_G2M_CHECKPOINT	BARD1
HALLMARK_G2M_CHECKPOINT	ATF5
HALLMARK_G2M_CHECKPOINT	CDC45
HALLMARK_G2M_CHECKPOINT	ODC1
HALLMARK_G2M_CHECKPOINT	XPO1
HALLMARK_G2M_CHECKPOINT	SFPQ
HALLMARK_G2M_CHECKPOINT	TMPO
HALLMARK_G2M_CHECKPOINT	PML
HALLMARK_G2M_CHECKPOINT	BRCA2
HALLMARK_G2M_CHECKPOINT	CTCF
HALLMARK_G2M_CHECKPOINT	KNL1
HALLMARK_G2M_CHECKPOINT	KMT5A
HALLMARK_G2M_CHECKPOINT	SLC38A1
HALLMARK_G2M_CHECKPOINT	TRA2B
HALLMARK_G2M_CHECKPOINT	MYBL2
HALLMARK_G2M_CHECKPOINT	TROAP
HALLMARK_G2M_CHECKPOINT	TENT4A
HALLMARK_G2M_CHECKPOINT	CUL3
HALLMARK_G2M_CHECKPOINT	MAPK14
HALLMARK_G2M_CHECKPOINT	H2BC12
HALLMARK_G2M_CHECKPOINT	MYC
HALLMARK_G2M_CHECKPOINT	AMD1
HALLMARK_G2M_CHECKPOINT	CBX1
HALLMARK_G2M_CHECKPOINT	CHMP1A
HALLMARK_G2M_CHECKPOINT	DKC1
HALLMARK_G2M_CHECKPOINT	YTHDC1
HALLMARK_G2M_CHECKPOINT	CCNT1
HALLMARK_G2M_CHECKPOINT	TGFB1
HALLMARK_G2M_CHECKPOINT	ATRX
HALLMARK_G2M_CHECKPOINT	LIG3
HALLMARK_G2M_CHECKPOINT	NUP50
HALLMARK_G2M_CHECKPOINT	SLC7A5
HALLMARK_G2M_CHECKPOINT	RBL1
HALLMARK_G2M_CHECKPOINT	NUMA1
HALLMARK_G2M_CHECKPOINT	RAD54L
HALLMARK_G2M_CHECKPOINT	EFNA5
HALLMARK_G2M_CHECKPOINT	PRPF4B
HALLMARK_G2M_CHECKPOINT	UCK2
HALLMARK_G2M_CHECKPOINT	ARID4A
HALLMARK_G2M_CHECKPOINT	CUL1
HALLMARK_G2M_CHECKPOINT	UPF1
HALLMARK_G2M_CHECKPOINT	DR1
HALLMARK_G2M_CHECKPOINT	MNAT1
HALLMARK_G2M_CHECKPOINT	SMC2
HALLMARK_G2M_CHECKPOINT	RBM14
HALLMARK_G2M_CHECKPOINT	RPA2
HALLMARK_G2M_CHECKPOINT	SQLE
HALLMARK_G2M_CHECKPOINT	ORC6
HALLMARK_G2M_CHECKPOINT	CDK4
HALLMARK_G2M_CHECKPOINT	POLE
HALLMARK_G2M_CHECKPOINT	RASAL2
HALLMARK_G2M_CHECKPOINT	HOXC10
HALLMARK_G2M_CHECKPOINT	RPS6KA5
HALLMARK_G2M_CHECKPOINT	CUL4A
HALLMARK_G2M_CHECKPOINT	SLC7A1
HALLMARK_G2M_CHECKPOINT	FOXN3
HALLMARK_G2M_CHECKPOINT	HMGA1
HALLMARK_G2M_CHECKPOINT	SS18
HALLMARK_G2M_CHECKPOINT	TRAIP
HALLMARK_G2M_CHECKPOINT	PRMT5
HALLMARK_G2M_CHECKPOINT	CUL5
HALLMARK_G2M_CHECKPOINT	DDX39A
HALLMARK_G2M_CHECKPOINT	MARCKS
HALLMARK_G2M_CHECKPOINT	PBK
HALLMARK_G2M_CHECKPOINT	ORC5
HALLMARK_G2M_CHECKPOINT	SAP30
HALLMARK_G2M_CHECKPOINT	KATNA1
HALLMARK_G2M_CHECKPOINT	HNRNPD
HALLMARK_G2M_CHECKPOINT	POLA2
HALLMARK_G2M_CHECKPOINT	HIRA
HALLMARK_G2M_CHECKPOINT	HIF1A
HALLMARK_G2M_CHECKPOINT	SYNCRIP
HALLMARK_G2M_CHECKPOINT	TLE3
HALLMARK_G2M_CHECKPOINT	NCL
HALLMARK_G2M_CHECKPOINT	RAD23B
HALLMARK_G2M_CHECKPOINT	E2F2
HALLMARK_G2M_CHECKPOINT	EGF
HALLMARK_G2M_CHECKPOINT	HMGN2
HALLMARK_G2M_CHECKPOINT	SRSF10
HALLMARK_G2M_CHECKPOINT	SNRPD1
HALLMARK_G2M_CHECKPOINT	CASP8AP2
HALLMARK_G2M_CHECKPOINT	SMARCC1
HALLMARK_G2M_CHECKPOINT	SLC12A2
HALLMARK_G2M_CHECKPOINT	NOTCH2
HALLMARK_G2M_CHECKPOINT	TNPO2
HALLMARK_G2M_CHECKPOINT	SMAD3
HALLMARK_G2M_CHECKPOINT	MAP3K20
HALLMARK_G2M_CHECKPOINT	HSPA8
HALLMARK_G2M_CHECKPOINT	G3BP1
HALLMARK_G2M_CHECKPOINT	PTTG3P
HALLMARK_G2M_CHECKPOINT	DMD
HALLMARK_G2M_CHECKPOINT	MEIS1
HALLMARK_G2M_CHECKPOINT	HNRNPU
HALLMARK_G2M_CHECKPOINT	SRSF2
HALLMARK_G2M_CHECKPOINT	MT2A
HALLMARK_G2M_CHECKPOINT	NUP98
HALLMARK_G2M_CHECKPOINT	EWSR1
HALLMARK_G2M_CHECKPOINT	KIF5B
HALLMARK_G2M_CHECKPOINT	MTF2
HALLMARK_G2M_CHECKPOINT	E2F4
HALLMARK_G2M_CHECKPOINT	BCL3
HALLMARK_G2M_CHECKPOINT	PURA
HALLMARK_G2M_CHECKPOINT	MEIS2
HALLMARK_G2M_CHECKPOINT	PAFAH1B1
HALLMARK_G2M_CHECKPOINT	WRN
HALLMARK_G2M_CHECKPOINT	H2AZ2
HALLMARK_G2M_CHECKPOINT	ODF2
HALLMARK_APOPTOSIS	CASP3
HALLMARK_APOPTOSIS	CASP9
HALLMARK_APOPTOSIS	DFFA
HALLMARK_APOPTOSIS	CASP7
HALLMARK_APOPTOSIS	CFLAR
HALLMARK_APOPTOSIS	BIRC3
HALLMARK_APOPTOSIS	PMAIP1
HALLMARK_APOPTOSIS	CASP8
HALLMARK_APOPTOSIS	JUN
HALLMARK_APOPTOSIS	BCL2L11
HALLMARK_APOPTOSIS	MCL1
HALLMARK_APOPTOSIS	IL1B
HALLMARK_APOPTOSIS	SPTAN1
HALLMARK_APOPTOSIS	DIABLO
HALLMARK_APOPTOSIS	BAX
HALLMARK_APOPTOSIS	BIK
HALLMARK_APOPTOSIS	IL1A
HALLMARK_APOPTOSIS	BID
HALLMARK_APOPTOSIS	CDKN1A
HALLMARK_APOPTOSIS	GADD45A
HALLMARK_APOPTOSIS	DDIT3
HALLMARK_APOPTOSIS	CDKN1B
HALLMARK_APOPTOSIS	TNF
HALLMARK_APOPTOSIS	GSN
HALLMARK_APOPTOSIS	TNFSF10
HALLMARK_APOPTOSIS	CASP6
HALLMARK_APOPTOSIS	SQSTM1
HALLMARK_APOPTOSIS	FASLG
HALLMARK_APOPTOSIS	EGR3
HALLMARK_APOPTOSIS	CD44
HALLMARK_APOPTOSIS	FAS
HALLMARK_APOPTOSIS	IL18
HALLMARK_APOPTOSIS	IGFBP6
HALLMARK_APOPTOSIS	PRF1
HALLMARK_APOPTOSIS	DAP
HALLMARK_APOPTOSIS	CCND1
HALLMARK_APOPTOSIS	BTG3
HALLMARK_APOPTOSIS	F2R
HALLMARK_APOPTOSIS	SATB1
HALLMARK_APOPTOSIS	BNIP3L
HALLMARK_APOPTOSIS	CASP4
HALLMARK_APOPTOSIS	TNFRSF12A
HALLMARK_APOPTOSIS	CREBBP
HALLMARK_APOPTOSIS	RHOB
HALLMARK_APOPTOSIS	GPX3
HALLMARK_APOPTOSIS	PDGFRB
HALLMARK_APOPTOSIS	TSPO
HALLMARK_APOPTOSIS	CCND2
HALLMARK_APOPTOSIS	XIAP
HALLMARK_APOPTOSIS	TIMP1
HALLMARK_APOPTOSIS	CTNNB1
HALLMARK_APOPTOSIS	IRF1
HALLMARK_APOPTOSIS	HSPB1
HALLMARK_APOPTOSIS	ADD1
HALLMARK_APOPTOSIS	TIMP2
HALLMARK_APOPTOSIS	BTG2
HALLMARK_APOPTOSIS	TIMP3
HALLMARK_APOPTOSIS	LEF1
HALLMARK_APOPTOSIS	CASP1
HALLMARK_APOPTOSIS	GPX1
HALLMARK_APOPTOSIS	BCL10
HALLMARK_APOPTOSIS	IGF2R
HALLMARK_APOPTOSIS	CDC25B
HALLMARK_APOPTOSIS	AIFM3
HALLMARK_APOPTOSIS	CD38
HALLMARK_APOPTOSIS	PPP3R1
HALLMARK_APOPTOSIS	HGF
HALLMARK_APOPTOSIS	CLU
HALLMARK_APOPTOSIS	ATF3
HALLMARK_APOPTOSIS	LGALS3
HALLMARK_APOPTOSIS	LUM
HALLMARK_APOPTOSIS	LMNA
HALLMARK_APOPTOSIS	GADD45B
HALLMARK_APOPTOSIS	CDK2
HALLMARK_APOPTOSIS	IFNB1
HALLMARK_APOPTOSIS	RETSAT
HALLMARK_APOPTOSIS	SMAD7
HALLMARK_APOPTOSIS	SOD1
HALLMARK_APOPTOSIS	PTK2
HALLMARK_APOPTOSIS	ENO2
HALLMARK_APOPTOSIS	HMOX1
HALLMARK_APOPTOSIS	IER3
HALLMARK_APOPTOSIS	BCL2L10
HALLMARK_APOPTOSIS	CD2
HALLMARK_APOPTOSIS	GCH1
HALLMARK_APOPTOSIS	MMP2
HALLMARK_APOPTOSIS	VDAC2
HALLMARK_APOPTOSIS	TAP1
HALLMARK_APOPTOSIS	PLAT
HALLMARK_APOPTOSIS	IFNGR1
HALLMARK_APOPTOSIS	APP
HALLMARK_APOPTOSIS	BRCA1
HALLMARK_APOPTOSIS	ROCK1
HALLMARK_APOPTOSIS	PSEN1
HALLMARK_APOPTOSIS	DCN
HALLMARK_APOPTOSIS	PSEN2
HALLMARK_APOPTOSIS	SOD2
HALLMARK_APOPTOSIS	BMF
HALLMARK_APOPTOSIS	EREG
HALLMARK_APOPTOSIS	KRT18
HALLMARK_APOPTOSIS	TGFB2
HALLMARK_APOPTOSIS	RELA
HALLMARK_APOPTOSIS	WEE1
HALLMARK_APOPTOSIS	RARA
HALLMARK_APOPTOSIS	CD14
HALLMARK_APOPTOSIS	CD69
HALLMARK_APOPTOSIS	PEA15
HALLMARK_APOPTOSIS	DNAJC3
HALLMARK_APOPTOSIS	CASP2
HALLMARK_APOPTOSIS	CTH
HALLMARK_APOPTOSIS	PLCB2
HALLMARK_APOPTOSIS	BMP2
HALLMARK_APOPTOSIS	HMGB2
HALLMARK_APOPTOSIS	PLPPR4
HALLMARK_APOPTOSIS	H1-0
HALLMARK_APOPTOSIS	TGFBR3
HALLMARK_APOPTOSIS	EBP
HALLMARK_APOPTOSIS	TXNIP
HALLMARK_APOPTOSIS	ANKH
HALLMARK_APOPTOSIS	RHOT2
HALLMARK_APOPTOSIS	CYLD
HALLMARK_APOPTOSIS	GSTM1
HALLMARK_APOPTOSIS	GSR
HALLMARK_APOPTOSIS	BGN
HALLMARK_APOPTOSIS	BCL2L1
HALLMARK_APOPTOSIS	GNA15
HALLMARK_APOPTOSIS	MGMT
HALLMARK_APOPTOSIS	PPT1
HALLMARK_APOPTOSIS	F2
HALLMARK_APOPTOSIS	IL6
HALLMARK_APOPTOSIS	SC5D
HALLMARK_APOPTOSIS	IFITM3
HALLMARK_APOPTOSIS	RNASEL
HALLMARK_APOPTOSIS	EMP1
HALLMARK_APOPTOSIS	CAV1
HALLMARK_APOPTOSIS	DNM1L
HALLMARK_APOPTOSIS	ANXA1
HALLMARK_APOPTOSIS	TOP2A
HALLMARK_APOPTOSIS	ISG20
HALLMARK_APOPTOSIS	SLC20A1
HALLMARK_APOPTOSIS	MADD
HALLMARK_APOPTOSIS	PPP2R5B
HALLMARK_APOPTOSIS	BCAP31
HALLMARK_APOPTOSIS	ERBB3
HALLMARK_APOPTOSIS	NEDD9
HALLMARK_APOPTOSIS	SAT1
HALLMARK_APOPTOSIS	PDCD4
HALLMARK_APOPTOSIS	BCL2L2
HALLMARK_APOPTOSIS	FEZ1
HALLMARK_APOPTOSIS	ERBB2
HALLMARK_APOPTOSIS	DNAJA1
HALLMARK_APOPTOSIS	DAP3
HALLMARK_APOPTOSIS	DPYD
HALLMARK_APOPTOSIS	NEFH
HALLMARK_APOPTOSIS	PAK1
HALLMARK_APOPTOSIS	FDXR
HALLMARK_APOPTOSIS	GPX4
HALLMARK_APOPTOSIS	ETF1
HALLMARK_APOPTOSIS	CCNA1
HALLMARK_APOPTOSIS	GUCY2D
HALLMARK_APOPTOSIS	AVPR1A
HALLMARK_ANDROGEN_RESPONSE	KLK3
HALLMARK_ANDROGEN_RESPONSE	KLK2
HALLMARK_ANDROGEN_RESPONSE	ACSL3
HALLMARK_ANDROGEN_RESPONSE	PIAS1
HALLMARK_ANDROGEN_RESPONSE	CAMKK2
HALLMARK_ANDROGEN_RESPONSE	NKX3-1
HALLMARK_ANDROGEN_RESPONSE	TMPRSS2
HALLMARK_ANDROGEN_RESPONSE	APPBP2
HALLMARK_ANDROGEN_RESPONSE	CENPN
HALLMARK_ANDROGEN_RESPONSE	BMPR1B
HALLMARK_ANDROGEN_RESPONSE	MAF
HALLMARK_ANDROGEN_RESPONSE	FADS1
HALLMARK_ANDROGEN_RESPONSE	ZBTB10
HALLMARK_ANDROGEN_RESPONSE	HMGCR
HALLMARK_ANDROGEN_RESPONSE	SPCS3
HALLMARK_ANDROGEN_RESPONSE	INSIG1
HALLMARK_ANDROGEN_RESPONSE	NGLY1
HALLMARK_ANDROGEN_RESPONSE	UBE2J1
HALLMARK_ANDROGEN_RESPONSE	ELK4
HALLMARK_ANDROGEN_RESPONSE	ABCC4
HALLMARK_ANDROGEN_RESPONSE	ELOVL5
HALLMARK_ANDROGEN_RESPONSE	ALDH1A3
HALLMARK_ANDROGEN_RESPONSE	AZGP1
HALLMARK_ANDROGEN_RESPONSE	ABHD2
HALLMARK_ANDROGEN_RESPONSE	SAT1
HALLMARK_ANDROGEN_RESPONSE	DBI
HALLMARK_ANDROGEN_RESPONSE	DHCR24
HALLMARK_ANDROGEN_RESPONSE	SORD
HALLMARK_ANDROGEN_RESPONSE	STK39
HALLMARK_ANDROGEN_RESPONSE	TPD52
HALLMARK_ANDROGEN_RESPONSE	IDI1
HALLMARK_ANDROGEN_RESPONSE	B2M
HALLMARK_ANDROGEN_RESPONSE	MAP7
HALLMARK_ANDROGEN_RESPONSE	DNAJB9
HALLMARK_ANDROGEN_RESPONSE	FKBP5
HALLMARK_ANDROGEN_RESPONSE	HERC3
HALLMARK_ANDROGEN_RESPONSE	PGM3
HALLMARK_ANDROGEN_RESPONSE	HOMER2
HALLMARK_ANDROGEN_RESPONSE	ELL2
HALLMARK_ANDROGEN_RESPONSE	UAP1
HALLMARK_ANDROGEN_RESPONSE	SEC24D
HALLMARK_ANDROGEN_RESPONSE	LMAN1
HALLMARK_ANDROGEN_RESPONSE	PMEPA1
HALLMARK_ANDROGEN_RESPONSE	INPP4B
HALLMARK_ANDROGEN_RESPONSE	RRP12
HALLMARK_ANDROGEN_RESPONSE	SELENOP
HALLMARK_ANDROGEN_RESPONSE	NDRG1
HALLMARK_ANDROGEN_RESPONSE	KRT19
HALLMARK_ANDROGEN_RESPONSE	ITGAV
HALLMARK_ANDROGEN_RESPONSE	B4GALT1
HALLMARK_ANDROGEN_RESPONSE	MAK
HALLMARK_ANDROGEN_RESPONSE	SPDEF
HALLMARK_ANDROGEN_RESPONSE	GSR
HALLMARK_ANDROGEN_RESPONSE	KRT8
HALLMARK_ANDROGEN_RESPONSE	LIFR
HALLMARK_ANDROGEN_RESPONSE	PLPP1
HALLMARK_ANDROGEN_RESPONSE	STEAP4
HALLMARK_ANDROGEN_RESPONSE	GUCY1A1
HALLMARK_ANDROGEN_RESPONSE	SRP19
HALLMARK_ANDROGEN_RESPONSE	CCND3
HALLMARK_ANDROGEN_RESPONSE	IQGAP2
HALLMARK_ANDROGEN_RESPONSE	RAB4A
HALLMARK_ANDROGEN_RESPONSE	SLC26A2
HALLMARK_ANDROGEN_RESPONSE	SMS
HALLMARK_ANDROGEN_RESPONSE	ZMIZ1
HALLMARK_ANDROGEN_RESPONSE	SGK1
HALLMARK_ANDROGEN_RESPONSE	MERTK
HALLMARK_ANDROGEN_RESPONSE	HPGD
HALLMARK_ANDROGEN_RESPONSE	ANKH
HALLMARK_ANDROGEN_RESPONSE	GNAI3
HALLMARK_ANDROGEN_RESPONSE	SRF
HALLMARK_ANDROGEN_RESPONSE	SLC38A2
HALLMARK_ANDROGEN_RESPONSE	HMGCS1
HALLMARK_ANDROGEN_RESPONSE	ARID5B
HALLMARK_ANDROGEN_RESPONSE	CDC14B
HALLMARK_ANDROGEN_RESPONSE	TNFAIP8
HALLMARK_ANDROGEN_RESPONSE	XRCC5
HALLMARK_ANDROGEN_RESPONSE	GPD1L
HALLMARK_ANDROGEN_RESPONSE	ACTN1
HALLMARK_ANDROGEN_RESPONSE	RPS6KA3
HALLMARK_ANDROGEN_RESPONSE	TSC22D1
HALLMARK_ANDROGEN_RESPONSE	PDLIM5
HALLMARK_ANDROGEN_RESPONSE	TMEM50A
HALLMARK_ANDROGEN_RESPONSE	ADAMTS1
HALLMARK_ANDROGEN_RESPONSE	NCOA4
HALLMARK_ANDROGEN_RESPONSE	AKAP12
HALLMARK_ANDROGEN_RESPONSE	SCD
HALLMARK_ANDROGEN_RESPONSE	PTK2B
HALLMARK_ANDROGEN_RESPONSE	CDK6
HALLMARK_ANDROGEN_RESPONSE	ADRM1
HALLMARK_ANDROGEN_RESPONSE	H1-0
HALLMARK_ANDROGEN_RESPONSE	HSD17B14
HALLMARK_ANDROGEN_RESPONSE	VAPA
HALLMARK_ANDROGEN_RESPONSE	CCND1
HALLMARK_ANDROGEN_RESPONSE	XRCC6
HALLMARK_ANDROGEN_RESPONSE	MYL12A
HALLMARK_ANDROGEN_RESPONSE	UBE2I
HALLMARK_ANDROGEN_RESPONSE	PTPN21
HALLMARK_ANDROGEN_RESPONSE	AKT1
HALLMARK_ANDROGEN_RESPONSE	PA2G4
HALLMARK_E2F_TARGETS	AURKA
HALLMARK_E2F_TARGETS	BRCA2
HALLMARK_E2F_TARGETS	CCP110
HALLMARK_E2F_TARGETS	CENPE
HALLMARK_E2F_TARGETS	CKS2
HALLMARK_E2F_TARGETS	DCLRE1B
HALLMARK_E2F_TARGETS	DNMT1
HALLMARK_E2F_TARGETS	DONSON
HALLMARK_E2F_TARGETS	EED
HALLMARK_E2F_TARGETS	GINS1
HALLMARK_E2F_TARGETS	GINS4
HALLMARK_E2F_TARGETS	H2AZ1
HALLMARK_E2F_TARGETS	LIG1
HALLMARK_E2F_TARGETS	MAD2L1
HALLMARK_E2F_TARGETS	MCM2
HALLMARK_E2F_TARGETS	MCM4
HALLMARK_E2F_TARGETS	MCM5
HALLMARK_E2F_TARGETS	MCM7
HALLMARK_E2F_TARGETS	MELK
HALLMARK_E2F_TARGETS	MMS22L
HALLMARK_E2F_TARGETS	NAA38
HALLMARK_E2F_TARGETS	NASP
HALLMARK_E2F_TARGETS	NUDT21
HALLMARK_E2F_TARGETS	NUP205
HALLMARK_E2F_TARGETS	ORC6
HALLMARK_E2F_TARGETS	PCNA
HALLMARK_E2F_TARGETS	PLK4
HALLMARK_E2F_TARGETS	POLE
HALLMARK_E2F_TARGETS	PRIM2
HALLMARK_E2F_TARGETS	RAD51AP1
HALLMARK_E2F_TARGETS	RFC2
HALLMARK_E2F_TARGETS	RPA2
HALLMARK_E2F_TARGETS	RPA3
HALLMARK_E2F_TARGETS	SUV39H1
HALLMARK_E2F_TARGETS	TMPO
HALLMARK_E2F_TARGETS	UBE2T
HALLMARK_E2F_TARGETS	WDR90
HALLMARK_E2F_TARGETS	CDK1
HALLMARK_E2F_TARGETS	MCM3
HALLMARK_E2F_TARGETS	TOP2A
HALLMARK_E2F_TARGETS	MCM6
HALLMARK_E2F_TARGETS	BIRC5
HALLMARK_E2F_TARGETS	CCNB2
HALLMARK_E2F_TARGETS	RRM2
HALLMARK_E2F_TARGETS	HMGB2
HALLMARK_E2F_TARGETS	BUB1B
HALLMARK_E2F_TARGETS	RFC3
HALLMARK_E2F_TARGETS	EZH2
HALLMARK_E2F_TARGETS	CHEK1
HALLMARK_E2F_TARGETS	SMC4
HALLMARK_E2F_TARGETS	MKI67
HALLMARK_E2F_TARGETS	CDC20
HALLMARK_E2F_TARGETS	PLK1
HALLMARK_E2F_TARGETS	KIF2C
HALLMARK_E2F_TARGETS	DLGAP5
HALLMARK_E2F_TARGETS	AURKB
HALLMARK_E2F_TARGETS	CDC25A
HALLMARK_E2F_TARGETS	TRIP13
HALLMARK_E2F_TARGETS	H2AX
HALLMARK_E2F_TARGETS	HMMR
HALLMARK_E2F_TARGETS	E2F8
HALLMARK_E2F_TARGETS	BRCA1
HALLMARK_E2F_TARGETS	MYBL2
HALLMARK_E2F_TARGETS	POLD1
HALLMARK_E2F_TARGETS	RACGAP1
HALLMARK_E2F_TARGETS	CKS1B
HALLMARK_E2F_TARGETS	KPNA2
HALLMARK_E2F_TARGETS	MSH2
HALLMARK_E2F_TARGETS	CDKN3
HALLMARK_E2F_TARGETS	ATAD2
HALLMARK_E2F_TARGETS	RPA1
HALLMARK_E2F_TARGETS	STMN1
HALLMARK_E2F_TARGETS	TIPIN
HALLMARK_E2F_TARGETS	TK1
HALLMARK_E2F_TARGETS	CDCA8
HALLMARK_E2F_TARGETS	ESPL1
HALLMARK_E2F_TARGETS	NCAPD2
HALLMARK_E2F_TARGETS	RANBP1
HALLMARK_E2F_TARGETS	MRE11
HALLMARK_E2F_TARGETS	KIF4A
HALLMARK_E2F_TARGETS	LMNB1
HALLMARK_E2F_TARGETS	KIF22
HALLMARK_E2F_TARGETS	UNG
HALLMARK_E2F_TARGETS	SMC1A
HALLMARK_E2F_TARGETS	CCNE1
HALLMARK_E2F_TARGETS	CDCA3
HALLMARK_E2F_TARGETS	ASF1B
HALLMARK_E2F_TARGETS	POLA2
HALLMARK_E2F_TARGETS	TIMELESS
HALLMARK_E2F_TARGETS	HELLS
HALLMARK_E2F_TARGETS	UBE2S
HALLMARK_E2F_TARGETS	PRKDC
HALLMARK_E2F_TARGETS	RAN
HALLMARK_E2F_TARGETS	USP1
HALLMARK_E2F_TARGETS	SPAG5
HALLMARK_E2F_TARGETS	POLD3
HALLMARK_E2F_TARGETS	DUT
HALLMARK_E2F_TARGETS	TACC3
HALLMARK_E2F_TARGETS	KIF18B
HALLMARK_E2F_TARGETS	CDC25B
HALLMARK_E2F_TARGETS	SRSF1
HALLMARK_E2F_TARGETS	GINS3
HALLMARK_E2F_TARGETS	NOLC1
HALLMARK_E2F_TARGETS	SLBP
HALLMARK_E2F_TARGETS	CHEK2
HALLMARK_E2F_TARGETS	SPC25
HALLMARK_E2F_TARGETS	BARD1
HALLMARK_E2F_TARGETS	DCTPP1
HALLMARK_E2F_TARGETS	SMC3
HALLMARK_E2F_TARGETS	RNASEH2A
HALLMARK_E2F_TARGETS	DEK
HALLMARK_E2F_TARGETS	CENPM
HALLMARK_E2F_TARGETS	RAD51C
HALLMARK_E2F_TARGETS	CBX5
HALLMARK_E2F_TARGETS	RFC1
HALLMARK_E2F_TARGETS	POLD2
HALLMARK_E2F_TARGETS	DSCC1
HALLMARK_E2F_TARGETS	ILF3
HALLMARK_E2F_TARGETS	DEPDC1
HALLMARK_E2F_TARGETS	DCK
HALLMARK_E2F_TARGETS	CDKN2C
HALLMARK_E2F_TARGETS	MYC
HALLMARK_E2F_TARGETS	TCF19
HALLMARK_E2F_TARGETS	RAD1
HALLMARK_E2F_TARGETS	LBR
HALLMARK_E2F_TARGETS	NBN
HALLMARK_E2F_TARGETS	PTTG1
HALLMARK_E2F_TARGETS	UBR7
HALLMARK_E2F_TARGETS	POLE4
HALLMARK_E2F_TARGETS	TUBG1
HALLMARK_E2F_TARGETS	CTCF
HALLMARK_E2F_TARGETS	CNOT9
HALLMARK_E2F_TARGETS	TUBB
HALLMARK_E2F_TARGETS	SMC6
HALLMARK_E2F_TARGETS	ZW10
HALLMARK_E2F_TARGETS	PA2G4
HALLMARK_E2F_TARGETS	SSRP1
HALLMARK_E2F_TARGETS	NAP1L1
HALLMARK_E2F_TARGETS	ANP32E
HALLMARK_E2F_TARGETS	HMGB3
HALLMARK_E2F_TARGETS	IPO7
HALLMARK_E2F_TARGETS	RAD21
HALLMARK_E2F_TARGETS	CDK4
HALLMARK_E2F_TARGETS	CDKN1A
HALLMARK_E2F_TARGETS	BRMS1L
HALLMARK_E2F_TARGETS	CTPS1
HALLMARK_E2F_TARGETS	RAD50
HALLMARK_E2F_TARGETS	TRA2B
HALLMARK_E2F_TARGETS	CSE1L
HALLMARK_E2F_TARGETS	PAICS
HALLMARK_E2F_TARGETS	STAG1
HALLMARK_E2F_TARGETS	LUC7L3
HALLMARK_E2F_TARGETS	PPM1D
HALLMARK_E2F_TARGETS	NME1
HALLMARK_E2F_TARGETS	SRSF2
HALLMARK_E2F_TARGETS	XPO1
HALLMARK_E2F_TARGETS	HNRNPD
HALLMARK_E2F_TARGETS	PMS2
HALLMARK_E2F_TARGETS	ASF1A
HALLMARK_E2F_TARGETS	EXOSC8
HALLMARK_E2F_TARGETS	MLH1
HALLMARK_E2F_TARGETS	NUP107
HALLMARK_E2F_TARGETS	ORC2
HALLMARK_E2F_TARGETS	TP53
HALLMARK_E2F_TARGETS	TFRC
HALLMARK_E2F_TARGETS	HMGA1
HALLMARK_E2F_TARGETS	PSIP1
HALLMARK_E2F_TARGETS	DDX39A
HALLMARK_E2F_TARGETS	SNRPB
HALLMARK_E2F_TARGETS	CDKN1B
HALLMARK_E2F_TARGETS	MTHFD2
HALLMARK_E2F_TARGETS	WEE1
HALLMARK_E2F_TARGETS	PRDX4
HALLMARK_E2F_TARGETS	PHF5A
HALLMARK_E2F_TARGETS	TBRG4
HALLMARK_E2F_TARGETS	SHMT1
HALLMARK_E2F_TARGETS	PRPS1
HALLMARK_E2F_TARGETS	DIAPH3
HALLMARK_E2F_TARGETS	NUP153
HALLMARK_E2F_TARGETS	PSMC3IP
HALLMARK_E2F_TARGETS	XRCC6
HALLMARK_E2F_TARGETS	PNN
HALLMARK_E2F_TARGETS	HUS1
HALLMARK_E2F_TARGETS	RBBP7
HALLMARK_E2F_TARGETS	PDS5B
HALLMARK_E2F_TARGETS	NOP56
HALLMARK_E2F_TARGETS	MXD3
HALLMARK_E2F_TARGETS	PPP1R8
HALLMARK_E2F_TARGETS	GSPT1
HALLMARK_E2F_TARGETS	CDKN2A
HALLMARK_E2F_TARGETS	AK2
HALLMARK_E2F_TARGETS	CIT
HALLMARK_E2F_TARGETS	ING3
HALLMARK_E2F_TARGETS	JPT1
HALLMARK_E2F_TARGETS	POP7
HALLMARK_E2F_TARGETS	SYNCRIP
HALLMARK_E2F_TARGETS	EIF2S1
HALLMARK_E2F_TARGETS	LYAR
HALLMARK_E2F_TARGETS	PAN2
HALLMARK_E2F_TARGETS	SPC24
HALLMARK_MYC_TARGETS_V1	PCNA
HALLMARK_MYC_TARGETS_V1	PSMD8
HALLMARK_MYC_TARGETS_V1	PSMD7
HALLMARK_MYC_TARGETS_V1	SET
HALLMARK_MYC_TARGETS_V1	SNRPA1
HALLMARK_MYC_TARGETS_V1	RAN
HALLMARK_MYC_TARGETS_V1	SRSF2
HALLMARK_MYC_TARGETS_V1	G3BP1
HALLMARK_MYC_TARGETS_V1	STARD7
HALLMARK_MYC_TARGETS_V1	NPM1
HALLMARK_MYC_TARGETS_V1	BUB3
HALLMARK_MYC_TARGETS_V1	EIF3D
HALLMARK_MYC_TARGETS_V1	XPO1
HALLMARK_MYC_TARGETS_V1	FBL
HALLMARK_MYC_TARGETS_V1	EIF4A1
HALLMARK_MYC_TARGETS_V1	CANX
HALLMARK_MYC_TARGETS_V1	NAP1L1
HALLMARK_MYC_TARGETS_V1	CBX3
HALLMARK_MYC_TARGETS_V1	CCT3
HALLMARK_MYC_TARGETS_V1	C1QBP
HALLMARK_MYC_TARGETS_V1	U2AF1
HALLMARK_MYC_TARGETS_V1	UBE2L3
HALLMARK_MYC_TARGETS_V1	SSBP1
HALLMARK_MYC_TARGETS_V1	SRSF1
HALLMARK_MYC_TARGETS_V1	TCP1
HALLMARK_MYC_TARGETS_V1	MCM2
HALLMARK_MYC_TARGETS_V1	EIF3B
HALLMARK_MYC_TARGETS_V1	PSMD14
HALLMARK_MYC_TARGETS_V1	SNRPA
HALLMARK_MYC_TARGETS_V1	PWP1
HALLMARK_MYC_TARGETS_V1	APEX1
HALLMARK_MYC_TARGETS_V1	TXNL4A
HALLMARK_MYC_TARGETS_V1	HNRNPR
HALLMARK_MYC_TARGETS_V1	PSMB2
HALLMARK_MYC_TARGETS_V1	HPRT1
HALLMARK_MYC_TARGETS_V1	MCM6
HALLMARK_MYC_TARGETS_V1	NME1
HALLMARK_MYC_TARGETS_V1	SNRPD1
HALLMARK_MYC_TARGETS_V1	EEF1B2
HALLMARK_MYC_TARGETS_V1	HSPD1
HALLMARK_MYC_TARGETS_V1	CAD
HALLMARK_MYC_TARGETS_V1	RPL18
HALLMARK_MYC_TARGETS_V1	PGK1
HALLMARK_MYC_TARGETS_V1	DDX18
HALLMARK_MYC_TARGETS_V1	RPS2
HALLMARK_MYC_TARGETS_V1	LDHA
HALLMARK_MYC_TARGETS_V1	RUVBL2
HALLMARK_MYC_TARGETS_V1	RNPS1
HALLMARK_MYC_TARGETS_V1	EIF2S1
HALLMARK_MYC_TARGETS_V1	RANBP1
HALLMARK_MYC_TARGETS_V1	MCM5
HALLMARK_MYC_TARGETS_V1	IARS1
HALLMARK_MYC_TARGETS_V1	UBE2E1
HALLMARK_MYC_TARGETS_V1	MYC
HALLMARK_MYC_TARGETS_V1	AP3S1
HALLMARK_MYC_TARGETS_V1	RFC4
HALLMARK_MYC_TARGETS_V1	DUT
HALLMARK_MYC_TARGETS_V1	PSMA4
HALLMARK_MYC_TARGETS_V1	RPS3
HALLMARK_MYC_TARGETS_V1	SNRPG
HALLMARK_MYC_TARGETS_V1	PHB2
HALLMARK_MYC_TARGETS_V1	SSB
HALLMARK_MYC_TARGETS_V1	EIF4H
HALLMARK_MYC_TARGETS_V1	SRSF3
HALLMARK_MYC_TARGETS_V1	CCT4
HALLMARK_MYC_TARGETS_V1	TFDP1
HALLMARK_MYC_TARGETS_V1	EIF2S2
HALLMARK_MYC_TARGETS_V1	CDK4
HALLMARK_MYC_TARGETS_V1	SNRPD3
HALLMARK_MYC_TARGETS_V1	PSMD1
HALLMARK_MYC_TARGETS_V1	RACK1
HALLMARK_MYC_TARGETS_V1	GOT2
HALLMARK_MYC_TARGETS_V1	PABPC4
HALLMARK_MYC_TARGETS_V1	CCT5
HALLMARK_MYC_TARGETS_V1	PRPS2
HALLMARK_MYC_TARGETS_V1	ACP1
HALLMARK_MYC_TARGETS_V1	PRPF31
HALLMARK_MYC_TARGETS_V1	CCT2
HALLMARK_MYC_TARGETS_V1	KARS1
HALLMARK_MYC_TARGETS_V1	DEK
HALLMARK_MYC_TARGETS_V1	EIF4G2
HALLMARK_MYC_TARGETS_V1	XPOT
HALLMARK_MYC_TARGETS_V1	SRM
HALLMARK_MYC_TARGETS_V1	UBA2
HALLMARK_MYC_TARGETS_V1	KPNB1
HALLMARK_MYC_TARGETS_V1	PSMA7
HALLMARK_MYC_TARGETS_V1	TRA2B
HALLMARK_MYC_TARGETS_V1	COX5A
HALLMARK_MYC_TARGETS_V1	PA2G4
HALLMARK_MYC_TARGETS_V1	PCBP1
HALLMARK_MYC_TARGETS_V1	HNRNPA1
HALLMARK_MYC_TARGETS_V1	CCNA2
HALLMARK_MYC_TARGETS_V1	PPIA
HALLMARK_MYC_TARGETS_V1	EIF3J
HALLMARK_MYC_TARGETS_V1	ORC2
HALLMARK_MYC_TARGETS_V1	PSMA2
HALLMARK_MYC_TARGETS_V1	SYNCRIP
HALLMARK_MYC_TARGETS_V1	HDAC2
HALLMARK_MYC_TARGETS_V1	LSM2
HALLMARK_MYC_TARGETS_V1	VBP1
HALLMARK_MYC_TARGETS_V1	PSMA6
HALLMARK_MYC_TARGETS_V1	CNBP
HALLMARK_MYC_TARGETS_V1	CDK2
HALLMARK_MYC_TARGETS_V1	TARDBP
HALLMARK_MYC_TARGETS_V1	NOLC1
HALLMARK_MYC_TARGETS_V1	GSPT1
HALLMARK_MYC_TARGETS_V1	HNRNPA2B1
HALLMARK_MYC_TARGETS_V1	ETF1
HALLMARK_MYC_TARGETS_V1	RPL6
HALLMARK_MYC_TARGETS_V1	TOMM70
HALLMARK_MYC_TARGETS_V1	PTGES3
HALLMARK_MYC_TARGETS_V1	PSMA1
HALLMARK_MYC_TARGETS_V1	PSMC6
HALLMARK_MYC_TARGETS_V1	CTPS1
HALLMARK_MYC_TARGETS_V1	HSPE1
HALLMARK_MYC_TARGETS_V1	FAM120A
HALLMARK_MYC_TARGETS_V1	PPM1G
HALLMARK_MYC_TARGETS_V1	HNRNPD
HALLMARK_MYC_TARGETS_V1	SERBP1
HALLMARK_MYC_TARGETS_V1	CSTF2
HALLMARK_MYC_TARGETS_V1	PRDX4
HALLMARK_MYC_TARGETS_V1	EIF4E
HALLMARK_MYC_TARGETS_V1	ODC1
HALLMARK_MYC_TARGETS_V1	USP1
HALLMARK_MYC_TARGETS_V1	RPL22
HALLMARK_MYC_TARGETS_V1	HNRNPA3
HALLMARK_MYC_TARGETS_V1	NCBP1
HALLMARK_MYC_TARGETS_V1	RPLP0
HALLMARK_MYC_TARGETS_V1	ABCE1
HALLMARK_MYC_TARGETS_V1	EIF1AX
HALLMARK_MYC_TARGETS_V1	YWHAE
HALLMARK_MYC_TARGETS_V1	MCM7
HALLMARK_MYC_TARGETS_V1	YWHAQ
HALLMARK_MYC_TARGETS_V1	VDAC1
HALLMARK_MYC_TARGETS_V1	SMARCC1
HALLMARK_MYC_TARGETS_V1	SNRPD2
HALLMARK_MYC_TARGETS_V1	HNRNPU
HALLMARK_MYC_TARGETS_V1	HDDC2
HALLMARK_MYC_TARGETS_V1	PSMD3
HALLMARK_MYC_TARGETS_V1	RRM1
HALLMARK_MYC_TARGETS_V1	SF3A1
HALLMARK_MYC_TARGETS_V1	LSM7
HALLMARK_MYC_TARGETS_V1	ERH
HALLMARK_MYC_TARGETS_V1	RPL14
HALLMARK_MYC_TARGETS_V1	PSMB3
HALLMARK_MYC_TARGETS_V1	IFRD1
HALLMARK_MYC_TARGETS_V1	NCBP2
HALLMARK_MYC_TARGETS_V1	GLO1
HALLMARK_MYC_TARGETS_V1	NDUFAB1
HALLMARK_MYC_TARGETS_V1	CUL1
HALLMARK_MYC_TARGETS_V1	NHP2
HALLMARK_MYC_TARGETS_V1	CLNS1A
HALLMARK_MYC_TARGETS_V1	TRIM28
HALLMARK_MYC_TARGETS_V1	RSL1D1
HALLMARK_MYC_TARGETS_V1	HNRNPC
HALLMARK_MYC_TARGETS_V1	COPS5
HALLMARK_MYC_TARGETS_V1	XRCC6
HALLMARK_MYC_TARGETS_V1	SLC25A3
HALLMARK_MYC_TARGETS_V1	MRPL9
HALLMARK_MYC_TARGETS_V1	POLE3
HALLMARK_MYC_TARGETS_V1	POLD2
HALLMARK_MYC_TARGETS_V1	H2AZ1
HALLMARK_MYC_TARGETS_V1	AIMP2
HALLMARK_MYC_TARGETS_V1	NOP56
HALLMARK_MYC_TARGETS_V1	PRDX3
HALLMARK_MYC_TARGETS_V1	MRPS18B
HALLMARK_MYC_TARGETS_V1	EPRS1
HALLMARK_MYC_TARGETS_V1	KPNA2
HALLMARK_MYC_TARGETS_V1	HSP90AB1
HALLMARK_MYC_TARGETS_V1	RPL34
HALLMARK_MYC_TARGETS_V1	SRPK1
HALLMARK_MYC_TARGETS_V1	MAD2L1
HALLMARK_MYC_TARGETS_V1	DHX15
HALLMARK_MYC_TARGETS_V1	MCM4
HALLMARK_MYC_TARGETS_V1	RPS5
HALLMARK_MYC_TARGETS_V1	CCT7
HALLMARK_MYC_TARGETS_V1	HDGF
HALLMARK_MYC_TARGETS_V1	RPS6
HALLMARK_MYC_TARGETS_V1	SNRPB2
HALLMARK_MYC_TARGETS_V1	PSMC4
HALLMARK_MYC_TARGETS_V1	CDC20
HALLMARK_MYC_TARGETS_V1	TUFM
HALLMARK_MYC_TARGETS_V1	RRP9
HALLMARK_MYC_TARGETS_V1	CDC45
HALLMARK_MYC_TARGETS_V1	TYMS
HALLMARK_MYC_TARGETS_V1	ILF2
HALLMARK_MYC_TARGETS_V1	VDAC3
HALLMARK_MYC_TARGETS_V1	IMPDH2
HALLMARK_MYC_TARGETS_V1	SF3B3
HALLMARK_MYC_TARGETS_V1	NOP16
HALLMARK_MYC_TARGETS_V1	SRSF7
HALLMARK_MYC_TARGETS_V1	GNL3
HALLMARK_MYC_TARGETS_V1	EXOSC7
HALLMARK_MYC_TARGETS_V1	MRPL23
HALLMARK_MYC_TARGETS_V1	RAD23B
HALLMARK_MYC_TARGETS_V1	RPS10
HALLMARK_MYC_TARGETS_V1	PHB
HALLMARK_MYC_TARGETS_V1	DDX21
HALLMARK_MYC_TARGETS_V1	CYC1
HALLMARK_MYC_TARGETS_V1	PABPC1
HALLMARK_MYC_TARGETS_V2	SLC19A1
HALLMARK_MYC_TARGETS_V2	MRTO4
HALLMARK_MYC_TARGETS_V2	TMEM97
HALLMARK_MYC_TARGETS_V2	RRP9
HALLMARK_MYC_TARGETS_V2	PES1
HALLMARK_MYC_TARGETS_V2	TFB2M
HALLMARK_MYC_TARGETS_V2	EXOSC5
HALLMARK_MYC_TARGETS_V2	IPO4
HALLMARK_MYC_TARGETS_V2	NDUFAF4
HALLMARK_MYC_TARGETS_V2	NOC4L
HALLMARK_MYC_TARGETS_V2	MYC
HALLMARK_MYC_TARGETS_V2	SRM
HALLMARK_MYC_TARGETS_V2	PA2G4
HALLMARK_MYC_TARGETS_V2	GNL3
HALLMARK_MYC_TARGETS_V2	NOLC1
HALLMARK_MYC_TARGETS_V2	WDR43
HALLMARK_MYC_TARGETS_V2	RABEPK
HALLMARK_MYC_TARGETS_V2	NOP16
HALLMARK_MYC_TARGETS_V2	TBRG4
HALLMARK_MYC_TARGETS_V2	DDX18
HALLMARK_MYC_TARGETS_V2	NIP7
HALLMARK_MYC_TARGETS_V2	WDR74
HALLMARK_MYC_TARGETS_V2	BYSL
HALLMARK_MYC_TARGETS_V2	HSPD1
HALLMARK_MYC_TARGETS_V2	PLK4
HALLMARK_MYC_TARGETS_V2	NOP2
HALLMARK_MYC_TARGETS_V2	PPAN
HALLMARK_MYC_TARGETS_V2	NOP56
HALLMARK_MYC_TARGETS_V2	RCL1
HALLMARK_MYC_TARGETS_V2	NPM1
HALLMARK_MYC_TARGETS_V2	AIMP2
HALLMARK_MYC_TARGETS_V2	RRP12
HALLMARK_MYC_TARGETS_V2	PPRC1
HALLMARK_MYC_TARGETS_V2	TCOF1
HALLMARK_MYC_TARGETS_V2	MCM5
HALLMARK_MYC_TARGETS_V2	HK2
HALLMARK_MYC_TARGETS_V2	CBX3
HALLMARK_MYC_TARGETS_V2	PLK1
HALLMARK_MYC_TARGETS_V2	PHB
HALLMARK_MYC_TARGETS_V2	MCM4
HALLMARK_MYC_TARGETS_V2	CDK4
HALLMARK_MYC_TARGETS_V2	DUSP2
HALLMARK_MYC_TARGETS_V2	MYBBP1A
HALLMARK_MYC_TARGETS_V2	UTP20
HALLMARK_MYC_TARGETS_V2	PRMT3
HALLMARK_MYC_TARGETS_V2	FARSA
HALLMARK_MYC_TARGETS_V2	MAP3K6
HALLMARK_MYC_TARGETS_V2	LAS1L
HALLMARK_MYC_TARGETS_V2	PUS1
HALLMARK_MYC_TARGETS_V2	HSPE1
HALLMARK_MYC_TARGETS_V2	SLC29A2
HALLMARK_MYC_TARGETS_V2	DCTPP1
HALLMARK_MYC_TARGETS_V2	SUPV3L1
HALLMARK_MYC_TARGETS_V2	SORD
HALLMARK_MYC_TARGETS_V2	IMP4
HALLMARK_MYC_TARGETS_V2	GRWD1
HALLMARK_MYC_TARGETS_V2	UNG
HALLMARK_MYC_TARGETS_V2	MPHOSPH10
HALLMARK_XENOBIOTIC_METABOLISM	CYP1A1
HALLMARK_XENOBIOTIC_METABOLISM	FAH
HALLMARK_XENOBIOTIC_METABOLISM	DCXR
HALLMARK_XENOBIOTIC_METABOLISM	CYP1A2
HALLMARK_XENOBIOTIC_METABOLISM	GSTA3
HALLMARK_XENOBIOTIC_METABOLISM	CYP2J2
HALLMARK_XENOBIOTIC_METABOLISM	CYP27A1
HALLMARK_XENOBIOTIC_METABOLISM	ADH1C
HALLMARK_XENOBIOTIC_METABOLISM	UGDH
HALLMARK_XENOBIOTIC_METABOLISM	ASL
HALLMARK_XENOBIOTIC_METABOLISM	NQO1
HALLMARK_XENOBIOTIC_METABOLISM	ALAS1
HALLMARK_XENOBIOTIC_METABOLISM	GSTM4
HALLMARK_XENOBIOTIC_METABOLISM	CYP2C18
HALLMARK_XENOBIOTIC_METABOLISM	PTS
HALLMARK_XENOBIOTIC_METABOLISM	CYB5A
HALLMARK_XENOBIOTIC_METABOLISM	ACOX2
HALLMARK_XENOBIOTIC_METABOLISM	EPHX1
HALLMARK_XENOBIOTIC_METABOLISM	LCAT
HALLMARK_XENOBIOTIC_METABOLISM	SLC35D1
HALLMARK_XENOBIOTIC_METABOLISM	GSS
HALLMARK_XENOBIOTIC_METABOLISM	FMO3
HALLMARK_XENOBIOTIC_METABOLISM	IDH1
HALLMARK_XENOBIOTIC_METABOLISM	AKR1C3
HALLMARK_XENOBIOTIC_METABOLISM	SLC22A1
HALLMARK_XENOBIOTIC_METABOLISM	GSTO1
HALLMARK_XENOBIOTIC_METABOLISM	ARG1
HALLMARK_XENOBIOTIC_METABOLISM	CDO1
HALLMARK_XENOBIOTIC_METABOLISM	FMO1
HALLMARK_XENOBIOTIC_METABOLISM	ALDH9A1
HALLMARK_XENOBIOTIC_METABOLISM	POR
HALLMARK_XENOBIOTIC_METABOLISM	NDRG2
HALLMARK_XENOBIOTIC_METABOLISM	UPB1
HALLMARK_XENOBIOTIC_METABOLISM	ECH1
HALLMARK_XENOBIOTIC_METABOLISM	PTGES
HALLMARK_XENOBIOTIC_METABOLISM	PDK4
HALLMARK_XENOBIOTIC_METABOLISM	AHCY
HALLMARK_XENOBIOTIC_METABOLISM	COMT
HALLMARK_XENOBIOTIC_METABOLISM	AOX1
HALLMARK_XENOBIOTIC_METABOLISM	CFB
HALLMARK_XENOBIOTIC_METABOLISM	DDAH2
HALLMARK_XENOBIOTIC_METABOLISM	HGFAC
HALLMARK_XENOBIOTIC_METABOLISM	F11
HALLMARK_XENOBIOTIC_METABOLISM	CYP26A1
HALLMARK_XENOBIOTIC_METABOLISM	MCCC2
HALLMARK_XENOBIOTIC_METABOLISM	SERPINA6
HALLMARK_XENOBIOTIC_METABOLISM	GNMT
HALLMARK_XENOBIOTIC_METABOLISM	BLVRB
HALLMARK_XENOBIOTIC_METABOLISM	HACL1
HALLMARK_XENOBIOTIC_METABOLISM	MAOA
HALLMARK_XENOBIOTIC_METABOLISM	KYNU
HALLMARK_XENOBIOTIC_METABOLISM	DHPS
HALLMARK_XENOBIOTIC_METABOLISM	SERPINE1
HALLMARK_XENOBIOTIC_METABOLISM	SLC6A12
HALLMARK_XENOBIOTIC_METABOLISM	GCH1
HALLMARK_XENOBIOTIC_METABOLISM	DHRS7
HALLMARK_XENOBIOTIC_METABOLISM	PAPSS2
HALLMARK_XENOBIOTIC_METABOLISM	ALDH2
HALLMARK_XENOBIOTIC_METABOLISM	HSD11B1
HALLMARK_XENOBIOTIC_METABOLISM	SLC35B1
HALLMARK_XENOBIOTIC_METABOLISM	KARS1
HALLMARK_XENOBIOTIC_METABOLISM	CA2
HALLMARK_XENOBIOTIC_METABOLISM	LPIN2
HALLMARK_XENOBIOTIC_METABOLISM	CAT
HALLMARK_XENOBIOTIC_METABOLISM	CYP2S1
HALLMARK_XENOBIOTIC_METABOLISM	RAP1GAP
HALLMARK_XENOBIOTIC_METABOLISM	FBP1
HALLMARK_XENOBIOTIC_METABOLISM	RBP4
HALLMARK_XENOBIOTIC_METABOLISM	GCKR
HALLMARK_XENOBIOTIC_METABOLISM	CDA
HALLMARK_XENOBIOTIC_METABOLISM	MTHFD1
HALLMARK_XENOBIOTIC_METABOLISM	ADH7
HALLMARK_XENOBIOTIC_METABOLISM	DHRS1
HALLMARK_XENOBIOTIC_METABOLISM	VNN1
HALLMARK_XENOBIOTIC_METABOLISM	CNDP2
HALLMARK_XENOBIOTIC_METABOLISM	SLC6A6
HALLMARK_XENOBIOTIC_METABOLISM	FETUB
HALLMARK_XENOBIOTIC_METABOLISM	CROT
HALLMARK_XENOBIOTIC_METABOLISM	GAD1
HALLMARK_XENOBIOTIC_METABOLISM	AKR1C2
HALLMARK_XENOBIOTIC_METABOLISM	TKFC
HALLMARK_XENOBIOTIC_METABOLISM	IGF1
HALLMARK_XENOBIOTIC_METABOLISM	SSR3
HALLMARK_XENOBIOTIC_METABOLISM	GABARAPL1
HALLMARK_XENOBIOTIC_METABOLISM	TMBIM6
HALLMARK_XENOBIOTIC_METABOLISM	CD36
HALLMARK_XENOBIOTIC_METABOLISM	CES1
HALLMARK_XENOBIOTIC_METABOLISM	SHMT2
HALLMARK_XENOBIOTIC_METABOLISM	TMEM176B
HALLMARK_XENOBIOTIC_METABOLISM	GSTT2
HALLMARK_XENOBIOTIC_METABOLISM	PLG
HALLMARK_XENOBIOTIC_METABOLISM	HMOX1
HALLMARK_XENOBIOTIC_METABOLISM	SPINT2
HALLMARK_XENOBIOTIC_METABOLISM	ALDH3A1
HALLMARK_XENOBIOTIC_METABOLISM	GSR
HALLMARK_XENOBIOTIC_METABOLISM	ABHD6
HALLMARK_XENOBIOTIC_METABOLISM	XDH
HALLMARK_XENOBIOTIC_METABOLISM	PPARD
HALLMARK_XENOBIOTIC_METABOLISM	ELOVL5
HALLMARK_XENOBIOTIC_METABOLISM	CYP4F2
HALLMARK_XENOBIOTIC_METABOLISM	RETSAT
HALLMARK_XENOBIOTIC_METABOLISM	CYFIP2
HALLMARK_XENOBIOTIC_METABOLISM	PINK1
HALLMARK_XENOBIOTIC_METABOLISM	GCLC
HALLMARK_XENOBIOTIC_METABOLISM	ESR1
HALLMARK_XENOBIOTIC_METABOLISM	PMM1
HALLMARK_XENOBIOTIC_METABOLISM	TDO2
HALLMARK_XENOBIOTIC_METABOLISM	MT2A
HALLMARK_XENOBIOTIC_METABOLISM	ATP2A2
HALLMARK_XENOBIOTIC_METABOLISM	DDT
HALLMARK_XENOBIOTIC_METABOLISM	FABP1
HALLMARK_XENOBIOTIC_METABOLISM	ACP2
HALLMARK_XENOBIOTIC_METABOLISM	ABCD2
HALLMARK_XENOBIOTIC_METABOLISM	G6PC
HALLMARK_XENOBIOTIC_METABOLISM	DDC
HALLMARK_XENOBIOTIC_METABOLISM	ACOX3
HALLMARK_XENOBIOTIC_METABOLISM	SAR1B
HALLMARK_XENOBIOTIC_METABOLISM	FBLN1
HALLMARK_XENOBIOTIC_METABOLISM	ADH5
HALLMARK_XENOBIOTIC_METABOLISM	CRP
HALLMARK_XENOBIOTIC_METABOLISM	ABCC2
HALLMARK_XENOBIOTIC_METABOLISM	ETS2
HALLMARK_XENOBIOTIC_METABOLISM	NPC1
HALLMARK_XENOBIOTIC_METABOLISM	CASP6
HALLMARK_XENOBIOTIC_METABOLISM	BPHL
HALLMARK_XENOBIOTIC_METABOLISM	IL1R1
HALLMARK_XENOBIOTIC_METABOLISM	ENTPD5
HALLMARK_XENOBIOTIC_METABOLISM	TNFRSF1A
HALLMARK_XENOBIOTIC_METABOLISM	IGFBP4
HALLMARK_XENOBIOTIC_METABOLISM	PYCR1
HALLMARK_XENOBIOTIC_METABOLISM	CSAD
HALLMARK_XENOBIOTIC_METABOLISM	VTN
HALLMARK_XENOBIOTIC_METABOLISM	ID2
HALLMARK_XENOBIOTIC_METABOLISM	ETFDH
HALLMARK_XENOBIOTIC_METABOLISM	HRG
HALLMARK_XENOBIOTIC_METABOLISM	TYR
HALLMARK_XENOBIOTIC_METABOLISM	UPP1
HALLMARK_XENOBIOTIC_METABOLISM	BCAR1
HALLMARK_XENOBIOTIC_METABOLISM	CBR1
HALLMARK_XENOBIOTIC_METABOLISM	APOE
HALLMARK_XENOBIOTIC_METABOLISM	SLC12A4
HALLMARK_XENOBIOTIC_METABOLISM	TMEM97
HALLMARK_XENOBIOTIC_METABOLISM	SLC46A3
HALLMARK_XENOBIOTIC_METABOLISM	PTGDS
HALLMARK_XENOBIOTIC_METABOLISM	MPP2
HALLMARK_XENOBIOTIC_METABOLISM	PTGR1
HALLMARK_XENOBIOTIC_METABOLISM	AQP9
HALLMARK_XENOBIOTIC_METABOLISM	EPHA2
HALLMARK_XENOBIOTIC_METABOLISM	PSMB10
HALLMARK_XENOBIOTIC_METABOLISM	FAS
HALLMARK_XENOBIOTIC_METABOLISM	ACOX1
HALLMARK_XENOBIOTIC_METABOLISM	GART
HALLMARK_XENOBIOTIC_METABOLISM	HPRT1
HALLMARK_XENOBIOTIC_METABOLISM	PGD
HALLMARK_XENOBIOTIC_METABOLISM	ABCC3
HALLMARK_XENOBIOTIC_METABOLISM	SMOX
HALLMARK_XENOBIOTIC_METABOLISM	TTPA
HALLMARK_XENOBIOTIC_METABOLISM	HES6
HALLMARK_XENOBIOTIC_METABOLISM	GCNT2
HALLMARK_XENOBIOTIC_METABOLISM	MAN1A1
HALLMARK_XENOBIOTIC_METABOLISM	IGFBP1
HALLMARK_XENOBIOTIC_METABOLISM	ITIH4
HALLMARK_XENOBIOTIC_METABOLISM	PROS1
HALLMARK_XENOBIOTIC_METABOLISM	TPST1
HALLMARK_XENOBIOTIC_METABOLISM	LEAP2
HALLMARK_XENOBIOTIC_METABOLISM	NFS1
HALLMARK_XENOBIOTIC_METABOLISM	PGRMC1
HALLMARK_XENOBIOTIC_METABOLISM	CYP17A1
HALLMARK_XENOBIOTIC_METABOLISM	ARPP19
HALLMARK_XENOBIOTIC_METABOLISM	SERTAD1
HALLMARK_XENOBIOTIC_METABOLISM	ARG2
HALLMARK_XENOBIOTIC_METABOLISM	HNF4A
HALLMARK_XENOBIOTIC_METABOLISM	REG1A
HALLMARK_XENOBIOTIC_METABOLISM	CCL25
HALLMARK_XENOBIOTIC_METABOLISM	PEMT
HALLMARK_XENOBIOTIC_METABOLISM	ACO2
HALLMARK_XENOBIOTIC_METABOLISM	LONP1
HALLMARK_XENOBIOTIC_METABOLISM	NMT1
HALLMARK_XENOBIOTIC_METABOLISM	PTGES3
HALLMARK_XENOBIOTIC_METABOLISM	F10
HALLMARK_XENOBIOTIC_METABOLISM	TAT
HALLMARK_XENOBIOTIC_METABOLISM	MARCHF6
HALLMARK_XENOBIOTIC_METABOLISM	JUP
HALLMARK_XENOBIOTIC_METABOLISM	ACP1
HALLMARK_XENOBIOTIC_METABOLISM	MBL2
HALLMARK_XENOBIOTIC_METABOLISM	TGFB2
HALLMARK_XENOBIOTIC_METABOLISM	ENPEP
HALLMARK_XENOBIOTIC_METABOLISM	HSD17B2
HALLMARK_XENOBIOTIC_METABOLISM	ANGPTL3
HALLMARK_XENOBIOTIC_METABOLISM	PC
HALLMARK_XENOBIOTIC_METABOLISM	PDLIM5
HALLMARK_XENOBIOTIC_METABOLISM	CYP2E1
HALLMARK_XENOBIOTIC_METABOLISM	BCAT1
HALLMARK_XENOBIOTIC_METABOLISM	ATOH8
HALLMARK_XENOBIOTIC_METABOLISM	SLC1A5
HALLMARK_XENOBIOTIC_METABOLISM	IRF8
HALLMARK_XENOBIOTIC_METABOLISM	NINJ1
HALLMARK_XENOBIOTIC_METABOLISM	AP4B1
HALLMARK_XENOBIOTIC_METABOLISM	ACSM1
HALLMARK_XENOBIOTIC_METABOLISM	ITIH1
HALLMARK_FATTY_ACID_METABOLISM	ACAA1
HALLMARK_FATTY_ACID_METABOLISM	ACAA2
HALLMARK_FATTY_ACID_METABOLISM	ACADL
HALLMARK_FATTY_ACID_METABOLISM	ACADM
HALLMARK_FATTY_ACID_METABOLISM	ACOT8
HALLMARK_FATTY_ACID_METABOLISM	ACOX1
HALLMARK_FATTY_ACID_METABOLISM	ACSL1
HALLMARK_FATTY_ACID_METABOLISM	ALDH3A2
HALLMARK_FATTY_ACID_METABOLISM	CCDC58
HALLMARK_FATTY_ACID_METABOLISM	CPT2
HALLMARK_FATTY_ACID_METABOLISM	CYP4A11
HALLMARK_FATTY_ACID_METABOLISM	DECR1
HALLMARK_FATTY_ACID_METABOLISM	ECH1
HALLMARK_FATTY_ACID_METABOLISM	ECI1
HALLMARK_FATTY_ACID_METABOLISM	ELOVL5
HALLMARK_FATTY_ACID_METABOLISM	FABP1
HALLMARK_FATTY_ACID_METABOLISM	FABP2
HALLMARK_FATTY_ACID_METABOLISM	HADH
HALLMARK_FATTY_ACID_METABOLISM	HIBCH
HALLMARK_FATTY_ACID_METABOLISM	HMGCL
HALLMARK_FATTY_ACID_METABOLISM	HSD17B11
HALLMARK_FATTY_ACID_METABOLISM	IDH1
HALLMARK_FATTY_ACID_METABOLISM	ME1
HALLMARK_FATTY_ACID_METABOLISM	MGLL
HALLMARK_FATTY_ACID_METABOLISM	MLYCD
HALLMARK_FATTY_ACID_METABOLISM	PCBD1
HALLMARK_FATTY_ACID_METABOLISM	RETSAT
HALLMARK_FATTY_ACID_METABOLISM	S100A10
HALLMARK_FATTY_ACID_METABOLISM	SUCLG1
HALLMARK_FATTY_ACID_METABOLISM	VNN1
HALLMARK_FATTY_ACID_METABOLISM	EHHADH
HALLMARK_FATTY_ACID_METABOLISM	ALDH9A1
HALLMARK_FATTY_ACID_METABOLISM	HADHB
HALLMARK_FATTY_ACID_METABOLISM	ECHS1
HALLMARK_FATTY_ACID_METABOLISM	ACADS
HALLMARK_FATTY_ACID_METABOLISM	CA2
HALLMARK_FATTY_ACID_METABOLISM	HSD17B10
HALLMARK_FATTY_ACID_METABOLISM	ALDH1A1
HALLMARK_FATTY_ACID_METABOLISM	ACADVL
HALLMARK_FATTY_ACID_METABOLISM	HSD17B4
HALLMARK_FATTY_ACID_METABOLISM	CA4
HALLMARK_FATTY_ACID_METABOLISM	ADH1C
HALLMARK_FATTY_ACID_METABOLISM	ADH7
HALLMARK_FATTY_ACID_METABOLISM	PTS
HALLMARK_FATTY_ACID_METABOLISM	MAOA
HALLMARK_FATTY_ACID_METABOLISM	HAO2
HALLMARK_FATTY_ACID_METABOLISM	HSD17B7
HALLMARK_FATTY_ACID_METABOLISM	MCEE
HALLMARK_FATTY_ACID_METABOLISM	ACAT2
HALLMARK_FATTY_ACID_METABOLISM	AUH
HALLMARK_FATTY_ACID_METABOLISM	HPGD
HALLMARK_FATTY_ACID_METABOLISM	FH
HALLMARK_FATTY_ACID_METABOLISM	HMGCS2
HALLMARK_FATTY_ACID_METABOLISM	ALAD
HALLMARK_FATTY_ACID_METABOLISM	GPD1
HALLMARK_FATTY_ACID_METABOLISM	ACO2
HALLMARK_FATTY_ACID_METABOLISM	CBR1
HALLMARK_FATTY_ACID_METABOLISM	GRHPR
HALLMARK_FATTY_ACID_METABOLISM	ACOT2
HALLMARK_FATTY_ACID_METABOLISM	G0S2
HALLMARK_FATTY_ACID_METABOLISM	MDH2
HALLMARK_FATTY_ACID_METABOLISM	HSP90AA1
HALLMARK_FATTY_ACID_METABOLISM	BCKDHB
HALLMARK_FATTY_ACID_METABOLISM	UROS
HALLMARK_FATTY_ACID_METABOLISM	YWHAH
HALLMARK_FATTY_ACID_METABOLISM	LDHA
HALLMARK_FATTY_ACID_METABOLISM	CRYZ
HALLMARK_FATTY_ACID_METABOLISM	RDH16
HALLMARK_FATTY_ACID_METABOLISM	INMT
HALLMARK_FATTY_ACID_METABOLISM	UGDH
HALLMARK_FATTY_ACID_METABOLISM	GSTZ1
HALLMARK_FATTY_ACID_METABOLISM	IDH3B
HALLMARK_FATTY_ACID_METABOLISM	MDH1
HALLMARK_FATTY_ACID_METABOLISM	CRAT
HALLMARK_FATTY_ACID_METABOLISM	ETFDH
HALLMARK_FATTY_ACID_METABOLISM	CD36
HALLMARK_FATTY_ACID_METABOLISM	ECI2
HALLMARK_FATTY_ACID_METABOLISM	SDHD
HALLMARK_FATTY_ACID_METABOLISM	ACSL5
HALLMARK_FATTY_ACID_METABOLISM	HSDL2
HALLMARK_FATTY_ACID_METABOLISM	HMGCS1
HALLMARK_FATTY_ACID_METABOLISM	SDHC
HALLMARK_FATTY_ACID_METABOLISM	CD1D
HALLMARK_FATTY_ACID_METABOLISM	GCDH
HALLMARK_FATTY_ACID_METABOLISM	GPD2
HALLMARK_FATTY_ACID_METABOLISM	ALDH3A1
HALLMARK_FATTY_ACID_METABOLISM	SLC22A5
HALLMARK_FATTY_ACID_METABOLISM	PDHB
HALLMARK_FATTY_ACID_METABOLISM	TDO2
HALLMARK_FATTY_ACID_METABOLISM	FASN
HALLMARK_FATTY_ACID_METABOLISM	NBN
HALLMARK_FATTY_ACID_METABOLISM	PSME1
HALLMARK_FATTY_ACID_METABOLISM	PPARA
HALLMARK_FATTY_ACID_METABOLISM	NCAPH2
HALLMARK_FATTY_ACID_METABOLISM	BPHL
HALLMARK_FATTY_ACID_METABOLISM	ODC1
HALLMARK_FATTY_ACID_METABOLISM	CA6
HALLMARK_FATTY_ACID_METABOLISM	DLD
HALLMARK_FATTY_ACID_METABOLISM	HCCS
HALLMARK_FATTY_ACID_METABOLISM	EPHX1
HALLMARK_FATTY_ACID_METABOLISM	DLST
HALLMARK_FATTY_ACID_METABOLISM	FMO1
HALLMARK_FATTY_ACID_METABOLISM	AOC3
HALLMARK_FATTY_ACID_METABOLISM	UROD
HALLMARK_FATTY_ACID_METABOLISM	CPT1A
HALLMARK_FATTY_ACID_METABOLISM	KMT5A
HALLMARK_FATTY_ACID_METABOLISM	UBE2L6
HALLMARK_FATTY_ACID_METABOLISM	MIF
HALLMARK_FATTY_ACID_METABOLISM	SUCLG2
HALLMARK_FATTY_ACID_METABOLISM	CPOX
HALLMARK_FATTY_ACID_METABOLISM	SMS
HALLMARK_FATTY_ACID_METABOLISM	CBR3
HALLMARK_FATTY_ACID_METABOLISM	NTHL1
HALLMARK_FATTY_ACID_METABOLISM	CIDEA
HALLMARK_FATTY_ACID_METABOLISM	IDI1
HALLMARK_FATTY_ACID_METABOLISM	AADAT
HALLMARK_FATTY_ACID_METABOLISM	REEP6
HALLMARK_FATTY_ACID_METABOLISM	HSPH1
HALLMARK_FATTY_ACID_METABOLISM	APEX1
HALLMARK_FATTY_ACID_METABOLISM	NSDHL
HALLMARK_FATTY_ACID_METABOLISM	ADIPOR2
HALLMARK_FATTY_ACID_METABOLISM	ACSL4
HALLMARK_FATTY_ACID_METABOLISM	ACSS1
HALLMARK_FATTY_ACID_METABOLISM	ENO3
HALLMARK_FATTY_ACID_METABOLISM	IDH3G
HALLMARK_FATTY_ACID_METABOLISM	LGALS1
HALLMARK_FATTY_ACID_METABOLISM	METAP1
HALLMARK_FATTY_ACID_METABOLISM	ALDOA
HALLMARK_FATTY_ACID_METABOLISM	ACSM3
HALLMARK_FATTY_ACID_METABOLISM	LTC4S
HALLMARK_FATTY_ACID_METABOLISM	D2HGDH
HALLMARK_FATTY_ACID_METABOLISM	ADSL
HALLMARK_FATTY_ACID_METABOLISM	SUCLA2
HALLMARK_FATTY_ACID_METABOLISM	SDHA
HALLMARK_FATTY_ACID_METABOLISM	XIST
HALLMARK_FATTY_ACID_METABOLISM	OSTC
HALLMARK_FATTY_ACID_METABOLISM	GLUL
HALLMARK_FATTY_ACID_METABOLISM	CYP4A22
HALLMARK_FATTY_ACID_METABOLISM	GABARAPL1
HALLMARK_FATTY_ACID_METABOLISM	AQP7
HALLMARK_FATTY_ACID_METABOLISM	CYP1A1
HALLMARK_FATTY_ACID_METABOLISM	PRDX6
HALLMARK_FATTY_ACID_METABOLISM	ERP29
HALLMARK_FATTY_ACID_METABOLISM	H2AZ1
HALLMARK_FATTY_ACID_METABOLISM	GAPDHS
HALLMARK_FATTY_ACID_METABOLISM	DHCR24
HALLMARK_FATTY_ACID_METABOLISM	GAD2
HALLMARK_FATTY_ACID_METABOLISM	PTPRG
HALLMARK_FATTY_ACID_METABOLISM	IL4I1
HALLMARK_FATTY_ACID_METABOLISM	TP53INP2
HALLMARK_FATTY_ACID_METABOLISM	PDHA1
HALLMARK_FATTY_ACID_METABOLISM	RAP1GDS1
HALLMARK_FATTY_ACID_METABOLISM	CEL
HALLMARK_FATTY_ACID_METABOLISM	BLVRA
HALLMARK_FATTY_ACID_METABOLISM	SERINC1
HALLMARK_FATTY_ACID_METABOLISM	BMPR1B
HALLMARK_FATTY_ACID_METABOLISM	RDH11
HALLMARK_FATTY_ACID_METABOLISM	ENO2
HALLMARK_ANGIOGENESIS	VCAN
HALLMARK_ANGIOGENESIS	POSTN
HALLMARK_ANGIOGENESIS	FSTL1
HALLMARK_ANGIOGENESIS	LRPAP1
HALLMARK_ANGIOGENESIS	STC1
HALLMARK_ANGIOGENESIS	LPL
HALLMARK_ANGIOGENESIS	VEGFA
HALLMARK_ANGIOGENESIS	PF4
HALLMARK_ANGIOGENESIS	THBD
HALLMARK_ANGIOGENESIS	FGFR1
HALLMARK_ANGIOGENESIS	TNFRSF21
HALLMARK_ANGIOGENESIS	CCND2
HALLMARK_ANGIOGENESIS	COL5A2
HALLMARK_ANGIOGENESIS	ITGAV
HALLMARK_ANGIOGENESIS	SERPINA5
HALLMARK_ANGIOGENESIS	KCNJ8
HALLMARK_ANGIOGENESIS	APP
HALLMARK_ANGIOGENESIS	JAG1
HALLMARK_ANGIOGENESIS	COL3A1
HALLMARK_ANGIOGENESIS	SPP1
HALLMARK_ANGIOGENESIS	NRP1
HALLMARK_ANGIOGENESIS	OLR1
HALLMARK_ANGIOGENESIS	PDGFA
HALLMARK_ANGIOGENESIS	PTK2
HALLMARK_ANGIOGENESIS	SLCO2A1
HALLMARK_ANGIOGENESIS	PGLYRP1
HALLMARK_ANGIOGENESIS	VAV2
HALLMARK_ANGIOGENESIS	S100A4
HALLMARK_ANGIOGENESIS	MSX1
HALLMARK_ANGIOGENESIS	VTN
HALLMARK_ANGIOGENESIS	TIMP1
HALLMARK_ANGIOGENESIS	APOH
HALLMARK_ANGIOGENESIS	PRG2
HALLMARK_ANGIOGENESIS	JAG2
HALLMARK_ANGIOGENESIS	LUM
HALLMARK_ANGIOGENESIS	CXCL6
HALLMARK_HEME_METABOLISM	ALAS2
HALLMARK_HEME_METABOLISM	PPOX
HALLMARK_HEME_METABOLISM	FECH
HALLMARK_HEME_METABOLISM	HMBS
HALLMARK_HEME_METABOLISM	GYPB
HALLMARK_HEME_METABOLISM	ALAD
HALLMARK_HEME_METABOLISM	RHD
HALLMARK_HEME_METABOLISM	GYPA
HALLMARK_HEME_METABOLISM	SELENBP1
HALLMARK_HEME_METABOLISM	BLVRB
HALLMARK_HEME_METABOLISM	GYPE
HALLMARK_HEME_METABOLISM	GYPC
HALLMARK_HEME_METABOLISM	EPB42
HALLMARK_HEME_METABOLISM	SLC4A1
HALLMARK_HEME_METABOLISM	RHCE
HALLMARK_HEME_METABOLISM	RHAG
HALLMARK_HEME_METABOLISM	TAL1
HALLMARK_HEME_METABOLISM	MARCHF8
HALLMARK_HEME_METABOLISM	SPTB
HALLMARK_HEME_METABOLISM	UROD
HALLMARK_HEME_METABOLISM	HBQ1
HALLMARK_HEME_METABOLISM	DCAF11
HALLMARK_HEME_METABOLISM	ERMAP
HALLMARK_HEME_METABOLISM	EIF2AK1
HALLMARK_HEME_METABOLISM	CPOX
HALLMARK_HEME_METABOLISM	MPP1
HALLMARK_HEME_METABOLISM	GLRX5
HALLMARK_HEME_METABOLISM	TSPAN5
HALLMARK_HEME_METABOLISM	OSBP2
HALLMARK_HEME_METABOLISM	ANK1
HALLMARK_HEME_METABOLISM	NFE2
HALLMARK_HEME_METABOLISM	AHSP
HALLMARK_HEME_METABOLISM	SPTA1
HALLMARK_HEME_METABOLISM	MAP2K3
HALLMARK_HEME_METABOLISM	BNIP3L
HALLMARK_HEME_METABOLISM	SLC22A4
HALLMARK_HEME_METABOLISM	CLIC2
HALLMARK_HEME_METABOLISM	TRAK2
HALLMARK_HEME_METABOLISM	GCLC
HALLMARK_HEME_METABOLISM	KEL
HALLMARK_HEME_METABOLISM	RANBP10
HALLMARK_HEME_METABOLISM	TRIM10
HALLMARK_HEME_METABOLISM	TSPO2
HALLMARK_HEME_METABOLISM	UROS
HALLMARK_HEME_METABOLISM	XK
HALLMARK_HEME_METABOLISM	SNCA
HALLMARK_HEME_METABOLISM	MARK3
HALLMARK_HEME_METABOLISM	UBAC1
HALLMARK_HEME_METABOLISM	CA1
HALLMARK_HEME_METABOLISM	CA2
HALLMARK_HEME_METABOLISM	BSG
HALLMARK_HEME_METABOLISM	FOXO3
HALLMARK_HEME_METABOLISM	KLF1
HALLMARK_HEME_METABOLISM	CDC27
HALLMARK_HEME_METABOLISM	KAT2B
HALLMARK_HEME_METABOLISM	NARF
HALLMARK_HEME_METABOLISM	GCLM
HALLMARK_HEME_METABOLISM	FBXO7
HALLMARK_HEME_METABOLISM	H1-0
HALLMARK_HEME_METABOLISM	HEBP1
HALLMARK_HEME_METABOLISM	HBD
HALLMARK_HEME_METABOLISM	NUDT4
HALLMARK_HEME_METABOLISM	FBXO9
HALLMARK_HEME_METABOLISM	RAD23A
HALLMARK_HEME_METABOLISM	CROCCP2
HALLMARK_HEME_METABOLISM	TMCC2
HALLMARK_HEME_METABOLISM	BLVRA
HALLMARK_HEME_METABOLISM	GATA1
HALLMARK_HEME_METABOLISM	RBM38
HALLMARK_HEME_METABOLISM	PRDX2
HALLMARK_HEME_METABOLISM	RNF123
HALLMARK_HEME_METABOLISM	MINPP1
HALLMARK_HEME_METABOLISM	TNS1
HALLMARK_HEME_METABOLISM	CTSE
HALLMARK_HEME_METABOLISM	DMTN
HALLMARK_HEME_METABOLISM	HDGF
HALLMARK_HEME_METABOLISM	XPO7
HALLMARK_HEME_METABOLISM	MKRN1
HALLMARK_HEME_METABOLISM	SMOX
HALLMARK_HEME_METABOLISM	TFDP2
HALLMARK_HEME_METABOLISM	MXI1
HALLMARK_HEME_METABOLISM	HBB
HALLMARK_HEME_METABOLISM	MOSPD1
HALLMARK_HEME_METABOLISM	SLC25A37
HALLMARK_HEME_METABOLISM	SLC30A1
HALLMARK_HEME_METABOLISM	ABCB6
HALLMARK_HEME_METABOLISM	SLC6A8
HALLMARK_HEME_METABOLISM	TFRC
HALLMARK_HEME_METABOLISM	RCL1
HALLMARK_HEME_METABOLISM	TOP1
HALLMARK_HEME_METABOLISM	EPOR
HALLMARK_HEME_METABOLISM	TNRC6B
HALLMARK_HEME_METABOLISM	ACSL6
HALLMARK_HEME_METABOLISM	GAPVD1
HALLMARK_HEME_METABOLISM	MGST3
HALLMARK_HEME_METABOLISM	SLC30A10
HALLMARK_HEME_METABOLISM	CAT
HALLMARK_HEME_METABOLISM	BCAM
HALLMARK_HEME_METABOLISM	HBZ
HALLMARK_HEME_METABOLISM	ACKR1
HALLMARK_HEME_METABOLISM	PSMD9
HALLMARK_HEME_METABOLISM	ISCA1
HALLMARK_HEME_METABOLISM	PDZK1IP1
HALLMARK_HEME_METABOLISM	H4C3
HALLMARK_HEME_METABOLISM	ICAM4
HALLMARK_HEME_METABOLISM	MOCOS
HALLMARK_HEME_METABOLISM	ADD1
HALLMARK_HEME_METABOLISM	FTCD
HALLMARK_HEME_METABOLISM	ADD2
HALLMARK_HEME_METABOLISM	BMP2K
HALLMARK_HEME_METABOLISM	BPGM
HALLMARK_HEME_METABOLISM	CLCN3
HALLMARK_HEME_METABOLISM	E2F2
HALLMARK_HEME_METABOLISM	HAGH
HALLMARK_HEME_METABOLISM	KDM7A
HALLMARK_HEME_METABOLISM	OPTN
HALLMARK_HEME_METABOLISM	RAP1GAP
HALLMARK_HEME_METABOLISM	CTNS
HALLMARK_HEME_METABOLISM	NFE2L1
HALLMARK_HEME_METABOLISM	ELL2
HALLMARK_HEME_METABOLISM	SLC2A1
HALLMARK_HEME_METABOLISM	PIGQ
HALLMARK_HEME_METABOLISM	KLF3
HALLMARK_HEME_METABOLISM	EPB41
HALLMARK_HEME_METABOLISM	LAMP2
HALLMARK_HEME_METABOLISM	TMEM9B
HALLMARK_HEME_METABOLISM	EZH1
HALLMARK_HEME_METABOLISM	CTSB
HALLMARK_HEME_METABOLISM	ATG4A
HALLMARK_HEME_METABOLISM	MFHAS1
HALLMARK_HEME_METABOLISM	MYL4
HALLMARK_HEME_METABOLISM	RNF19A
HALLMARK_HEME_METABOLISM	BTG2
HALLMARK_HEME_METABOLISM	SLC11A2
HALLMARK_HEME_METABOLISM	ADIPOR1
HALLMARK_HEME_METABOLISM	ASNS
HALLMARK_HEME_METABOLISM	DCUN1D1
HALLMARK_HEME_METABOLISM	ALDH1L1
HALLMARK_HEME_METABOLISM	DCAF10
HALLMARK_HEME_METABOLISM	YPEL5
HALLMARK_HEME_METABOLISM	SEC14L1
HALLMARK_HEME_METABOLISM	USP15
HALLMARK_HEME_METABOLISM	RIOK3
HALLMARK_HEME_METABOLISM	SIDT2
HALLMARK_HEME_METABOLISM	FOXJ2
HALLMARK_HEME_METABOLISM	TCEA1
HALLMARK_HEME_METABOLISM	VEZF1
HALLMARK_HEME_METABOLISM	LPIN2
HALLMARK_HEME_METABOLISM	PC
HALLMARK_HEME_METABOLISM	HBBP1
HALLMARK_HEME_METABOLISM	CDR2
HALLMARK_HEME_METABOLISM	CCND3
HALLMARK_HEME_METABOLISM	SLC25A38
HALLMARK_HEME_METABOLISM	TENT5C
HALLMARK_HEME_METABOLISM	FBXO34
HALLMARK_HEME_METABOLISM	BACH1
HALLMARK_HEME_METABOLISM	NR3C1
HALLMARK_HEME_METABOLISM	AQP3
HALLMARK_HEME_METABOLISM	TRIM58
HALLMARK_HEME_METABOLISM	LMO2
HALLMARK_HEME_METABOLISM	PICALM
HALLMARK_HEME_METABOLISM	NCOA4
HALLMARK_HEME_METABOLISM	GDE1
HALLMARK_HEME_METABOLISM	SLC6A9
HALLMARK_HEME_METABOLISM	NNT
HALLMARK_HEME_METABOLISM	ARHGEF12
HALLMARK_HEME_METABOLISM	PPP2R5B
HALLMARK_HEME_METABOLISM	C3
HALLMARK_HEME_METABOLISM	MARCHF2
HALLMARK_HEME_METABOLISM	UCP2
HALLMARK_HEME_METABOLISM	SYNJ1
HALLMARK_HEME_METABOLISM	FN3K
HALLMARK_HEME_METABOLISM	ABCG2
HALLMARK_HEME_METABOLISM	DAAM1
HALLMARK_HEME_METABOLISM	AGPAT4
HALLMARK_HEME_METABOLISM	CCDC28A
HALLMARK_HEME_METABOLISM	GMPS
HALLMARK_HEME_METABOLISM	ACP5
HALLMARK_HEME_METABOLISM	SLC10A3
HALLMARK_HEME_METABOLISM	ALDH6A1
HALLMARK_HEME_METABOLISM	CIR1
HALLMARK_HEME_METABOLISM	RBM5
HALLMARK_HEME_METABOLISM	HTRA2
HALLMARK_HEME_METABOLISM	IGSF3
HALLMARK_HEME_METABOLISM	BTRC
HALLMARK_HEME_METABOLISM	PGLS
HALLMARK_HEME_METABOLISM	SLC66A2
HALLMARK_HEME_METABOLISM	SDCBP
HALLMARK_HEME_METABOLISM	LRP10
HALLMARK_HEME_METABOLISM	NEK7
HALLMARK_HEME_METABOLISM	ARL2BP
HALLMARK_HEME_METABOLISM	ENDOD1
HALLMARK_HEME_METABOLISM	P4HA2
HALLMARK_HEME_METABOLISM	HTATIP2
HALLMARK_HEME_METABOLISM	SLC7A11
HALLMARK_HEME_METABOLISM	KHNYN
HALLMARK_HEME_METABOLISM	MBOAT2
HALLMARK_HEME_METABOLISM	ATP6V0A1
HALLMARK_HEME_METABOLISM	CAST
HALLMARK_HEME_METABOLISM	TYR
HALLMARK_BILE_ACID_METABOLISM	SCP2
HALLMARK_BILE_ACID_METABOLISM	ABCD3
HALLMARK_BILE_ACID_METABOLISM	SLC27A2
HALLMARK_BILE_ACID_METABOLISM	HSD3B7
HALLMARK_BILE_ACID_METABOLISM	HSD17B4
HALLMARK_BILE_ACID_METABOLISM	AKR1D1
HALLMARK_BILE_ACID_METABOLISM	ABCD2
HALLMARK_BILE_ACID_METABOLISM	PEX1
HALLMARK_BILE_ACID_METABOLISM	CYP8B1
HALLMARK_BILE_ACID_METABOLISM	PNPLA8
HALLMARK_BILE_ACID_METABOLISM	PHYH
HALLMARK_BILE_ACID_METABOLISM	SLC27A5
HALLMARK_BILE_ACID_METABOLISM	CYP7B1
HALLMARK_BILE_ACID_METABOLISM	CYP27A1
HALLMARK_BILE_ACID_METABOLISM	PEX26
HALLMARK_BILE_ACID_METABOLISM	AGXT
HALLMARK_BILE_ACID_METABOLISM	PEX7
HALLMARK_BILE_ACID_METABOLISM	CROT
HALLMARK_BILE_ACID_METABOLISM	CYP39A1
HALLMARK_BILE_ACID_METABOLISM	ABCA3
[truncated: 1,866 more rows]

## Sheet: Table S5
Table S5 The list of curated targetable genes.
Agent names	Target genes
[sar9,met(o2)11]-substance-p	TACR1
1,2,3,4,5,6-hexabromocyclohexane	JAK2
1,4-butanediol	MAN1B1
1,4-butanediol	PLA2G2A
1,4-butanediol	PLA2G2E
10-DEBC	PIM1
10-hydroxycamptothecin	TOP1
12-O-tetradecanoylphorbol-13-acetate	KCNT2
12-O-tetradecanoylphorbol-13-acetate	TRPV4
1400W	NOS1
1400W	NOS2
1400W	NOS3
16,16-dimethylprostaglandin-e2	HPGD
17-alpha-methyltestosterone	AR
17-hydroxyprogesterone-caproate	AR
17-hydroxyprogesterone-caproate	ESR1
17-hydroxyprogesterone-caproate	ESR2
17-hydroxyprogesterone-caproate	NR1H4
17-hydroxyprogesterone-caproate	NR1I2
17-hydroxyprogesterone-caproate	NR3C1
17-hydroxyprogesterone-caproate	PGR
1-azakenpaullone	CCNB1
1-azakenpaullone	CDK1
1-azakenpaullone	CDK5
1-azakenpaullone	GSK3B
1-deoxymannojirimycin	MAN2A1
1-EBIO	KCNN1
1-EBIO	KCNN2
1-EBIO	KCNN3
1-EBIO	KCNN4
1-hexadecanal	DBI
1-hexadecanal	RHO
1-naphthyl-PP1	SRC
1-octanol	GJA1
1-octanol	GJA10
1-octanol	GJA3
1-octanol	GJA4
1-octanol	GJA5
1-octanol	GJA8
1-octanol	GJA9
1-octanol	GJB1
1-octanol	GJB2
1-octanol	GJB3
1-octanol	GJB4
1-octanol	GJB5
1-octanol	GJB6
1-octanol	GJB7
1-octanol	GJC1
1-octanol	GJC2
1-octanol	GJC3
1-octanol	GJD2
1-octanol	GJD3
1-octanol	GJD4
1-octanol	GJE1
1-phenylbiguanide	HTR3A
1-phenylbiguanide	HTR3B
1s,2r-phenylpropanolamine	ADRA1A
1s,2r-phenylpropanolamine	ADRA2A
1s,2r-phenylpropanolamine	ADRB1
1s,2r-phenylpropanolamine	ADRB2
1s,2r-phenylpropanolamine	DRD1
2-(3-mercaptopropyl)pentanedioic acid	FOLH1
2,3-DCPE	BCL2L1
2,4-dinitrochlorobenzene	TXN
2,4-dinitrophenol	APP
2,5-furandimethanol	HBB
2-[1-(4-piperonyl)piperazinyl]benzothiazole	HTR4
2-aminobenzenesulfonamide	CA12
2-aminobenzenesulfonamide	CA14
2-aminobenzenesulfonamide	CA2
2-aminobenzenesulfonamide	CA6
2-aminobenzenesulfonamide	CA9
2-APB	TRPC1
2-APB	TRPC3
2-APB	TRPC4
2-APB	TRPC5
2-APB	TRPC6
2-APB	TRPC7
2-APB	TRPM2
2-APB	TRPM3
2-APB	TRPM6
2-APB	TRPV1
2-APB	TRPV6
2-BFI	ADRA2A
2-BFI	ADRA2B
2-BFI	ADRA2C
2-BFI	MAOA
2-BFI	MAOB
2-chloroadenosine	ADORA1
2-chloroadenosine	ADORA2A
2-chloroadenosine	ADORA2B
2-chloro-N6-cyclopentyladenosine	ADORA1
2-chloro-N6-cyclopentyladenosine	ADORA2A
2-chloro-N6-cyclopentyladenosine	ADORA2B
2-chloro-N6-cyclopentyladenosine	ADORA3
2-CMDO	DRD2
2-CMDO	DRD4
2-deoxyglucose	SLC2A1
2-deoxyglucose	SLC2A2
2-deoxyglucose	SLC2A3
2-deoxyglucose	SLC2A4
2-fluoro-2-deoxy-D-galactose	LCT
2-hydroxyflutamide	AR
2-hydroxysaclofen	GABBR1
2-hydroxysaclofen	GABBR2
2-iminobiotin	NOS1
2-iminobiotin	NOS2
2-iodomelatonin	MTNR1A
2-iodomelatonin	MTNR1B
2-iodomelatonin	NQO2
2'-MeCCPA	ADORA1
2-methoxyestradiol	COMT
2-methoxyestradiol	CYP19A1
2-methoxyestradiol	CYP1A1
2-methoxyestradiol	CYP1B1
2-methoxyestradiol	HIF1A
2-methoxyestradiol	TUBB
2-methyl-5-hydroxytryptamine	HTR1B
2-methyl-5-hydroxytryptamine	HTR1D
2-methyl-5-hydroxytryptamine	HTR1E
2-methyl-5-hydroxytryptamine	HTR1F
2-methyl-5-hydroxytryptamine	HTR3A
2-methyl-5-hydroxytryptamine	HTR3B
2-methyl-5-hydroxytryptamine	HTR6
2-Oleoylglycerol	GPR119
2-oxoglutaric-acid	OXGR1
2-oxopropanoate	ABAT
2-oxopropanoate	AGXT2
2-oxopropanoate	PC
2-oxopropanoate	PDHB
2-oxopropanoate	PKLR
2-oxopropanoate	PKM
2-oxopropanoate	SLC16A1
2-oxopropanoate	SLC16A2
2-oxopropanoate	SLC16A3
2-oxopropanoate	SLC16A4
2-oxopropanoate	SLC16A5
2-oxopropanoate	SLC16A6
2-oxopropanoate	SLC16A7
2-oxopropanoate	SLC16A8
2-phenylmelatonin	MTNR1A
2-phenylmelatonin	MTNR1B
2-PMDQ	ADRA1A
2-pyridylethylamine	HRH1
2-TEDC	ALOX12
3,3'-dichlorobenzaldazine	GRM5
3,3'-diindolylmethane	AR
3,3'-diindolylmethane	HIF1A
3,3'-diindolylmethane	IFNG
3,3'-diindolylmethane	PI3
3,4-DCPG-(+/-)	GRM8
3,4-DCPG-(S)	GRM8
3,5-DHPG-(S)	GRM1
3-alpha-bis-(4-fluorophenyl)-methoxytropane	CHRM1
3-alpha-bis-(4-fluorophenyl)-methoxytropane	SLC6A2
3-alpha-bis-(4-fluorophenyl)-methoxytropane	SLC6A3
3-alpha-bis-(4-fluorophenyl)-methoxytropane	SLC6A4
3-amino-benzamide	PARP1
3-AQC	HTR3A
3-bromo-7-nitroindazole	NOS1
3-bromo-7-nitroindazole	NOS2
3-bromo-7-nitroindazole	NOS3
3-bromopyruvate	HK2
3-carboxy-4-hydroxyphenylglycine-(R)	GRIN1
3-carboxy-4-hydroxyphenylglycine-(R)	GRIN2A
3-carboxy-4-hydroxyphenylglycine-(R)	GRIN2B
3-carboxy-4-hydroxyphenylglycine-(R)	GRIN2C
3-carboxy-4-hydroxyphenylglycine-(S)	GRM1
3-carboxy-4-hydroxyphenylglycine-(S)	GRM5
3-deazaadenosine	AHCY
3-deazaneplanocin-A	EZH2
3'-fluorobenzylspiperone	DRD2
3-indolebutyric-acid	B2M
3-indolebutyric-acid	HLA-A
3-indolebutyric-acid	TRAC
3-indolebutyric-acid	TRBC1
3-MATIDA	GRM1
3-methyladenine	PI3
3-methyl-GABA	ABAT
3-MPPI	ADRA1A
3PO	PFKFB3
4-(4-fluorobenzoyl)-1-(4-phenylbutyl)-piperidine	HTR2A
4,5,6,7-tetrabromobenzotriazole	AKT1
4,5,6,7-tetrabromobenzotriazole	CHEK1
4,5,6,7-tetrabromobenzotriazole	CSNK2A1
4,5,6,7-tetrabromobenzotriazole	GSK3B
4,5,6,7-tetrabromobenzotriazole	LCK
4,5,6,7-tetrabromobenzotriazole	MAP2K1
4,5,6,7-tetrabromobenzotriazole	MAPK1
4,5,6,7-tetrabromobenzotriazole	MAPK11
4,5,6,7-tetrabromobenzotriazole	MAPK12
4,5,6,7-tetrabromobenzotriazole	MAPK14
4,5,6,7-tetrabromobenzotriazole	MAPK8
4,5,6,7-tetrabromobenzotriazole	PRKCA
4,5,6,7-tetrabromobenzotriazole	ROCK1
4,5,6,7-tetrabromobenzotriazole	RPS6KB1
4,5,6,7-tetrabromobenzotriazole	SGK1
4-aminohippuric-acid	SLC22A6
4BP-TQS	CHRNA7
4-carboxy-3-hydroxyphenylglycine-(RS)	GRM1
4-carboxy-3-hydroxyphenylglycine-(S)	GRM1
4-carboxy-3-hydroxyphenylglycine-(S)	GRM2
4-chlorophenylguanidine	PLAUR
4-CMTB	FFAR2
4-DAMP	CHRM1
4-DAMP	CHRM2
4-DAMP	CHRM3
4-DAMP	CHRM4
4-DAMP	CHRM5
4E1RCat	EIF4E
4E1RCat	EIF4G1
4EGI-1	EIF4E
4-galactosyllactose	AMY2B
4-HQN	PARP1
4-IBP	SIGMAR1
4-iodo-6-phenylpyrimidine	MIF
4-iodo-L-phenylalanine	DPP4
4-methylgenistein	CYP19A1
4-methylgenistein	ESRRA
4-methylgenistein	ESRRB
4-methylgenistein	ESRRG
4-methylgenistein	FASN
4-methylhistamine	HRH4
4-mu-8C	ERN1
4-PPBP	SIGMAR1
4-P-PDOT	MTNR1A
4-P-PDOT	MTNR1B
4SC-202	HDAC1
5,7-dichlorokynurenic-acid	GLRA2
5,7-dichlorokynurenic-acid	GRIN1
5,7-dichlorokynurenic-acid	GRIN2A
5,7-dichlorokynurenic-acid	GRIN2B
5,7-dichlorokynurenic-acid	GRIN2C
5,7-dichlorokynurenic-acid	GRIN2D
5-aminolevulinic-acid	ALAD
5-BDBD	P2RX4
5-carboxamidotryptamine	HTR1A
5-carboxamidotryptamine	HTR1B
5-carboxamidotryptamine	HTR1D
5-carboxamidotryptamine	HTR1E
5-carboxamidotryptamine	HTR1F
5-carboxamidotryptamine	HTR2A
5-carboxamidotryptamine	HTR2B
5-carboxamidotryptamine	HTR2C
5-carboxamidotryptamine	HTR5A
5-carboxamidotryptamine	HTR6
5-carboxamidotryptamine	HTR7
5'-Chloro-5'-deoxy-ENBA-(+/-)	ADORA1
5-fluorouracil	DPYD
5-fluorouracil	TYMS
5-FP	TYMS
5-hydroxymethyl-tolterodine	CHRM3
5-hydroxytryptophan	SLC36A1
5-hydroxytryptophan	SLC36A2
5-methylfurmethiodide	CHRM1
5-methylfurmethiodide	CHRM2
5-methylfurmethiodide	CHRM3
5-methylfurmethiodide	CHRM4
6-chloromelatonin	MTNR1A
6-chloromelatonin	MTNR1B
6-iodo-nordihydrocapsaicin	TRPV1
7-chlorokynurenic-acid	GRIN1
7-chlorokynurenic-acid	GRIN2A
7-chlorokynurenic-acid	GRIN2B
7-chlorokynurenic-acid	GRIN2C
7-hydroxy-DPAT	DRD2
7-hydroxy-DPAT	DRD3
7-hydroxy-PIPAT	DRD3
7-hydroxystaurosporine	CHEK1
7-hydroxystaurosporine	MARK3
7-hydroxystaurosporine	PDPK1
7-methoxytacrine	ACHE
7-nitroindazole	NOS1
7-nitroindazole	NOS2
7-nitroindazole	NOS3
8-bromo-cGMP	PRKG1
8-hydroxy-DPAT	CDK1
8-hydroxy-DPAT	CHEK1
8-hydroxy-DPAT	CHEK2
8-hydroxy-DPAT	GSK3B
8-hydroxy-DPAT	HTR5A
8-hydroxy-DPAT	HTR7
8-hydroxy-DPAT	LCK
8-hydroxy-DPAT	MAPK14
8-hydroxy-DPAT	MARK1
8-hydroxy-DPAT	PDPK1
8-hydroxy-DPAT	PRKCA
8-hydroxy-DPAT	PRKCB
8-hydroxy-DPAT	PRKCD
8-hydroxy-DPAT	PRKCE
8-hydroxy-DPAT	PRKCG
8-hydroxy-PIPAT	DRD2
8-hydroxy-PIPAT	DRD3
8-M-PDOT	MTNR1A
8-M-PDOT	MTNR1B
9-aminocamptothecin	TOP1
9-anthracenecarboxylic-acid	ANO1
9-anthracenecarboxylic-acid	CLCN1
A-1070722	GSK3A
A-1070722	GSK3B
A-1120	RBP4
A12B4C3	PNKP
A205804	ICAM1
A205804	SELE
A-317491	P2RX3
A-366	EHMT1
A-366	EHMT2
A-412997	DRD4
A-438079	P2RX7
A-582941	CHRNA7
A61603	ADRA1A
A-61603	ADRA1A
A-61603	ADRA1B
A-61603	ADRA1D
A66	PIK3CA
A-674563	AKT1
A-674563	PKIA
A-674563	PRKACA
A740003	P2RX7
A77636	CALY
A-784168	TRPV1
A-803467	SCN10A
A-804598	P2RX7
A-839977	P2RX7
A-867744	CHRNA3
A-867744	CHRNA4
A-867744	CHRNA7
A-887826	SCN10A
A922500	DGAT1
A-922500	DGAT1
A-939572	SCD
A-967079	TRPA1
A-987306	ADORA1
A-987306	AVPR1A
A-987306	CCR1
A-987306	CHRM1
A-987306	CHRM2
A-987306	CHRM3
A-987306	CHRM4
A-987306	DRD3
A-987306	HTR1A
A-987306	HTR1B
A-987306	HTR2A
A-987306	HTR2B
A-987306	HTR3A
A-987306	TACR2
AA-29504	GABRA1
AA-29504	GABRA4
AA-29504	GABRB3
abamectin	GABBR1
abamectin	GABBR2
abametapir	MMP9
ABC-294640	SPHK2
abemaciclib	CDK4
abemaciclib	CDK6
abiraterone	CYP11B1
abiraterone	CYP17A1
abiraterone-acetate	CYP17A1
ABT-239	HRH1
ABT-239	HRH2
ABT-239	HRH3
ABT-491	PTAFR
ABT-639	CACNA1G
ABT-639	CACNA1H
ABT-639	CACNA1I
ABT-702	ADK
ABT-724	DRD4
ABT-737	BCL2
ABT-737	BCL2L1
ABT-737	BCL2L2
ABT-751	TUBB
AC-186	ESR2
AC-261066	RARB
AC-264613	F2RL1
AC-55541	PARP2
AC-55649	RARA
AC-55649	RARB
AC-710	CSF1R
AC-710	FLT3
AC-710	KIT
AC-710	PDGFRA
AC-710	PDGFRB
AC-7954-(+/-)	UTS2R
acalabrutinib	BTK
acalisib	PIK3CB
acalisib	PIK3CD
acamprosate	GABRA1
acamprosate	GABRA2
acamprosate	GABRA3
acamprosate	GABRA4
acamprosate	GABRA5
acamprosate	GABRA6
acamprosate	GABRB1
acamprosate	GABRB2
acamprosate	GABRB3
acamprosate	GABRD
acamprosate	GABRE
acamprosate	GABRG1
acamprosate	GABRG2
acamprosate	GABRG3
acamprosate	GABRP
acamprosate	GABRQ
acamprosate	GRIN1
acamprosate	GRIN2A
acamprosate	GRIN2B
acamprosate	GRIN2C
acamprosate	GRIN2D
acamprosate	GRIN3A
acamprosate	GRIN3B
acamprosate	GRM5
acarbose	AMY2A
acarbose	GAA
acarbose	MGAM
acarbose	SI
ACDPP	GRM5
acebutolol	ADRB1
acebutolol	ADRB2
acecainide	SCN5A
aceclidine	CHRM1
aceclidine	CHRM2
aceclidine	CHRM3
aceclidine	CHRM4
aceclidine	CHRM5
aceclofenac	PTGS2
acefylline	ADORA1
acemetacin	PTGS1
acemetacin	PTGS2
aceneuramic-acid	AZGP1
aceneuramic-acid	CES1
aceneuramic-acid	MBL2
aceneuramic-acid	REG1A
aceneuramic-acid	SELE
aceneuramic-acid	SELP
aceneuramic-acid	SIGLEC1
acenocoumarol	VKORC1
acepromazine	ADRA1A
acepromazine	ADRA1B
acepromazine	DRD1
acepromazine	DRD2
acepromazine	HTR1A
acepromazine	HTR2A
acetazolamide	AQP1
acetazolamide	CA1
acetazolamide	CA12
acetazolamide	CA14
acetazolamide	CA2
acetazolamide	CA3
acetazolamide	CA4
acetazolamide	CA7
acetohexamide	ABCC8
acetohexamide	KCNJ1
acetohexamide	KCNJ10
acetohexamide	KCNJ11
acetohydroxamic-acid	MMP12
acetophenazine	DRD1
acetophenazine	DRD2
acetyl-11-keto-beta-boswellic-acid	HSD11B1
acetyl-11-keto-beta-boswellic-acid	HSD11B2
acetylcholine	ACHE
acetylcholine	CHRM1
acetylcholine	CHRM2
acetylcholine	CHRM3
acetylcholine	CHRM4
acetylcholine	CHRM5
acetylcholine	CHRNA2
acetylcysteine	ACY1
acetylcysteine	CHUK
acetylcysteine	GRIN1
acetylcysteine	GRIN2A
acetylcysteine	GRIN2B
acetylcysteine	GRIN2D
acetylcysteine	GRIN3A
acetylcysteine	GSS
acetylcysteine	IKBKB
acetylcysteine	RELA
acetylcysteine	SLC7A11
acetyl-farnesyl-cysteine	PPARG
acexamic-acid	GAST
acifran	HCAR2
acifran	HCAR3
acipimox	HCAR2
acitretin	RARA
acitretin	RARB
acitretin	RARG
acitretin	RBP1
acitretin	RXRA
acitretin	RXRB
acitretin	RXRG
acitretin	STAT3
acivicin	CTPS1
aclarubicin	TOP1
aclarubicin	TOP2A
aclidinium	CHRM1
aclidinium	CHRM2
aclidinium	CHRM3
aclidinium	CHRM4
aclidinium	CHRM5
acriflavine	HIF1A
acriflavinium	HIF1A
acrivastine	HRH1
ACT-132577	EDNRA
ACT-132577	EDNRB
ACT-462206	HCRTR1
ACT-462206	HCRTR2
ACTB-1003	KDR
ACTB-1003	TEK
ACY-1215	HDAC1
ACY-1215	HDAC2
ACY-1215	HDAC3
ACY-1215	HDAC6
ACY-1215	HDAC8
acyclovir	PNP
AD-5467	AKR1B1
adapalene	RARA
adapalene	RARB
adapalene	RARG
adapalene	RXRA
adapalene	RXRB
adapalene	RXRG
adaprev	IGF2R
adaprev	M6PR
adaptavir	CCR5
adarotene	RARB
adarotene	RARG
adatanserin	HTR1A
adatanserin	HTR2A
ademetionine	AMD1
ademetionine	CBS
ademetionine	COMT
ademetionine	GNMT
ademetionine	MAT1A
ademetionine	MAT2A
adenine	ACACB
adenine	ACP1
adenine	APRT
adenine	MTAP
adenine	PECR
adenine	SRPK2
adenosine	ADORA1
adenosine	ADORA2A
adenosine	ADORA2B
adenosine	ADORA3
adenosine	PI4K2A
adenosine	PI4K2B
adenosine	TRPM4
adenosine-phosphate	ACSL1
adenosine-phosphate	ACSS1
adenosine-phosphate	ACSS2
adenosine-phosphate	ADCY1
adenosine-phosphate	ADK
adenosine-phosphate	CREB1
adenosine-phosphate	FBP1
adenosine-phosphate	HINT1
adenosine-phosphate	PDE4B
adenosine-phosphate	PDE4D
adenosine-phosphate	PIM1
adenosine-phosphate	PRKAA1
adenosine-phosphate	PRKAB1
adenosine-phosphate	PRKAB2
adenosine-phosphate	PYGL
adenosine-phosphate	TRPM4
adenosine-triphosphate	ABCA1
adenosine-triphosphate	ABCB1
adenosine-triphosphate	ABCB11
adenosine-triphosphate	ABCC2
adenosine-triphosphate	ABCC8
adenosine-triphosphate	ABCC9
adenosine-triphosphate	ABCG1
adenosine-triphosphate	ABL1
adenosine-triphosphate	ABL2
adenosine-triphosphate	ACSL1
adenosine-triphosphate	ACSS1
adenosine-triphosphate	ACSS2
adenosine-triphosphate	ACVR1
adenosine-triphosphate	ACVR1B
adenosine-triphosphate	ACVRL1
adenosine-triphosphate	ADCY1
adenosine-triphosphate	ADRBK1
adenosine-triphosphate	ADRBK2
adenosine-triphosphate	AFG3L2
adenosine-triphosphate	AKT1
adenosine-triphosphate	ALK
adenosine-triphosphate	AMHR2
adenosine-triphosphate	APAF1
adenosine-triphosphate	ARAF
adenosine-triphosphate	ASNA1
adenosine-triphosphate	ASNS
adenosine-triphosphate	ASS1
adenosine-triphosphate	CDK15
adenosine-triphosphate	GPR17
adenosine-triphosphate	ITPR1
adenosine-triphosphate	NAE1
adenosine-triphosphate	NT5C2
adenosine-triphosphate	P2RY1
adenosine-triphosphate	P2RY11
adenosine-triphosphate	P2RY13
adenosine-triphosphate	P2RY2
adenosine-triphosphate	P2RY4
adenosine-triphosphate	PRKAA1
adenosine-triphosphate	RYR1
adenosine-triphosphate	RYR2
adenosine-triphosphate	RYR3
adenosine-triphosphate	SLC25A4
adenosine-triphosphate	TNK2
adenosine-triphosphate	TRPM4
adenosine-triphosphate	TRPM7
adiphenine	CHRNA1
adipic-acid	SLC22A6
adiporon	ADIPOR1
adiporon	ADIPOR2
ADL5859	OPRD1
adoprazine	DRD2
adoprazine	HTR1A
adrenalone	ADRA1A
adrenosterone	HSD11B1
adrenosterone	HSD11B2
ADX-10059	GRM5
ADX-47273	GRM5
AEE788	EGFR
AEE788	ERBB2
AEE788	ERBB4
AEE788	FGFR2
AEE788	FGFR3
AEE788	KDR
AF38469	SORT1
afalanine	DRD2
afatinib	EGFR
afatinib	ERBB2
afatinib	ERBB4
afimoxifene	ESR1
afimoxifene	ESR2
afimoxifene	ESRRG
afimoxifene	PLD1
afimoxifene	PRKCD
afimoxifene	PRKCE
afimoxifene	PRKCQ
afimoxifene	PRKCZ
AG-1024	IGF1R
AG-14361	PARP1
AG-490	EGFR
AG-490	JAK2
AG-490	JAK3
AG-555	CDK2
AGI-5198	IDH1
AGI-6780	IDH2
AGM-1470	METAP2
agmatine	ADRA2C
agmatine	ASIC3
agmatine	CACNA1B
agmatine	CHRNA1
agmatine	GRIN1
agmatine	KCNJ1
agmatine	NISCH
AGN-192403	NISCH
AGN-194310	RXRA
AGN-194310	RXRB
AGN-194310	RXRG
AGN-195183	RARA
agomelatine	HTR2A
agomelatine	HTR2B
agomelatine	HTR2C
agomelatine	MTNR1A
agomelatine	MTNR1B
AH11110	ADRA1B
AH6809	PTGDR
AH6809	PTGER1
AH6809	PTGER2
AH6809	PTGER3
AH-7614	FFAR4
AI-10-49	CBFB
AIM-100	TNK2
AJ76-(+)	DRD2
AJ76-(+)	DRD3
AJ76-(+)	DRD4
ajmaline	SCN5A
AK-7	SIRT2
AKBA	ALOX5
AL-8697	MAPK14
alacepril	ACE
alanine	AARS
alanine	AARS2
alanine	ABAT
alanine	AGXT
alanine	AGXT2
alanine	GPRC6A
alanine	GPT
alanine	GPT2
alanine	KYNU
alanine	NFS1
alanine	PHYKPL
alanine	SLC1A4
alanine	SLC36A1
alanine	SLC7A8
alantolactone	STAT3
alaproclate	SLC6A4
alarelin	GNRH1
albendazole	TUBA1A
albendazole	TUBB
albendazole	TUBB4B
albuterol	ADRB1
albuterol	ADRB2
alcaftadine	HRH1
alclofenac	PTGS1
alclometasone-dipropionate	CYP3A4
alclometasone-dipropionate	NR3C1
alclometasone-dipropionate	SERPINA6
alcuronium	CHRM1
alcuronium	CHRM2
alcuronium	CHRM3
alcuronium	CHRM4
alcuronium	CHRNA7
alda-1	ALDH2
aldoxorubicin	TOP2A
alectinib	ALK
alectinib	MET
alendronate	ATP6V1A
alendronate	FDPS
alendronate	PTPN4
alendronate	PTPRE
alendronate	PTPRS
alexidine	PTPMT1
alfacalcidol	CYP27B1
alfacalcidol	VDR
alfaxalone	GABBR1
alfuzosin	ADRA1A
alfuzosin	ADRA1B
alfuzosin	ADRA1D
alfuzosin	KCNH2
alimemazine	HRH1
alisertib	AURKA
aliskiren-hemifumarate	REN
alizapride	DRD2
allicin	TRPA1
allicin	TRPV1
allopregnanolone	GABRA1
allopregnanolone	GABRA2
allopregnanolone	GABRA3
allopregnanolone	GABRA4
allopregnanolone	GABRA5
allopregnanolone	GABRA6
allopregnanolone	GABRB2
allopregnanolone	GABRG2
allopurinol	XDH
allylestrenol	ESR1
allylestrenol	PGR
allylestrenol	SLC6A9
allylisothiocyanate	TRPA1
almitrine	ATP1A1
almorexant	HCRTR1
almorexant	HCRTR2
almotriptan	HTR1B
almotriptan	HTR1D
aloe-emodin	CASP8
alogliptin	DPP4
alosetron	HTR3A
aloxistatin	CTSG
alpelisib	PIK3CA
alpelisib	PIK3CB
alpelisib	PIK3CD
alpelisib	PIK3CG
alpha-Asarone	HMGCR
alpha-linolenic-acid	ELOVL4
alpha-linolenic-acid	FADS1
alpha-linolenic-acid	FADS2
alpha-linolenic-acid	FFAR1
alpha-linolenic-acid	FFAR4
alpha-linolenic-acid	PTGS2
alpha-linolenic-acid	SLC8A1
alpha-linolenic-acid	TRPV1
alpha-methylhistamine-dihydrobromide-(R)-(-)	HRH3
alpha-methylhistamine-dihydrobromide-(S)-(+)	HRH3
alpha-methylserotonin	HTR1D
alpha-methylserotonin	HTR1E
alpha-methylserotonin	HTR1F
alpha-methylserotonin	HTR2A
alpha-methylserotonin	HTR2B
alpha-methylserotonin	HTR2C
alpha-methylserotonin	HTR4
alpidem	GABRA1
alprenolol	ADRB1
alprenolol	ADRB2
alprenolol	HTR1A
alprostadil	CATSPER1
alprostadil	CATSPER2
alprostadil	CATSPER3
alprostadil	CATSPER4
alprostadil	PTGDR
alprostadil	PTGER1
alprostadil	PTGER2
alprostadil	PTGER4
alprostadil	PTGIR
alrestatin	AKR1B1
altanserin	HTR2A
altinicline	CHRNA4
altinicline	CHRNB2
altiratinib	KDR
altiratinib	MET
altiratinib	TEK
altrenogest	PGR
alverine	HTR1A
alvespimycin	HSP90AA1
alvimopan	OPRD1
alvimopan	OPRK1
alvimopan	OPRM1
alvocidib	CDK1
alvocidib	CDK2
alvocidib	CDK4
alvocidib	CDK5
alvocidib	CDK6
alvocidib	CDK7
alvocidib	CDK8
alvocidib	CDK9
alvocidib	EGFR
alvocidib	PYGM
ALX-5407	SLC6A9
AM-1241	CNR1
AM-1241	CNR2
AM-24	ALOX5
AM-251	CNR1
AM-251	GPR18
AM-251	GPR55
AM-281	CNR1
AM-281	CNR2
AM-281	GPR55
AM-404	CNR1
AM-404	CNR2
AM-404	FAAH
AM-404	TRPV1
AM-580	RARA
AM-630	CNR1
AM-630	CNR2
AM679	ALOX5AP
AM679	CNR1
AM679	CNR2
AM-92016	GRIN1
amantadine	DRD2
amantadine	GRIN2A
amantadine	GRIN2B
amantadine	GRIN2C
amantadine	GRIN2D
amantadine	GRIN3A
ambenonium	ACHE
ambrisentan	EDNRA
ambrisentan	EDNRB
ambroxol	CYP3A4
amcinonide	ANXA1
amcinonide	NR3C1
AMD11070	CXCR4
AMD-3465	CXCR4
amezinium	ADRB2
amfenac	PTGS1
amfenac	PTGS2
amfepramone	SLC6A2
amfepramone	SLC6A3
amflutizole	XDH
AMG-208	MET
AMG-232	MDM2
AMG319	PIK3CD
AMG-319	PIK3CD
AMG-337	MET
AMG458	MET
AMG-487-(+/-)	CXCR3
AMG-517	TRPV1
AMG-548	MAPK11
AMG-548	MAPK12
AMG-548	MAPK13
AMG-548	MAPK14
AMG-837	FFAR1
AMG900	AURKA
AMG900	AURKB
AMG900	AURKC
AMG-925	CDK4
AMG-925	CDK6
AMG-925	FLT3
AMG-9810	TRPV1
AMG-PERK-44	EIF2AK4
AMI-1	PRMT1
amibegron	ADRB3
amiflamine	MAOA
amiflamine	SLC6A2
amifostine	ALPPL2
amifostine	ENPP1
amiloride	AOC1
amiloride	ASIC1
amiloride	ASIC2
amiloride	ASIC3
amiloride	PKD2
amiloride	PKD2L1
amiloride	PLAU
amiloride	SCNN1A
amiloride	SCNN1B
amiloride	SCNN1D
amiloride	SCNN1G
amiloride	SLC9A1
amiloride	TRPC7
amiloride	TRPV2
amineptine	SLC6A2
amineptine	SLC6A4
aminocaproic-acid	LPA
aminocaproic-acid	PLAT
aminocaproic-acid	PLG
aminoglutethimide	CYP11A1
aminoglutethimide	CYP19A1
aminoguanidine	NOS2
aminomethyltransferase	NOS2
aminopentamide	CHRM1
aminophylline	ADORA1
aminophylline	ADORA2A
aminophylline	ADORA2B
aminophylline	ADORA3
aminophylline	HDAC2
aminophylline	PDE3A
aminophylline	PDE3B
aminophylline	PDE4A
aminophylline	PDE4B
aminophylline	PDE4C
aminophylline	PDE4D
aminopterin	DHFR
aminopterin	SLC46A1
aminopurvalanol-a	CDK1
aminopurvalanol-a	CDK2
aminopurvalanol-a	CDK5
aminopurvalanol-a	CDK6
aminosalicylate	ALOX5
aminosalicylate	CHUK
aminosalicylate	PLA2G2E
aminosalicylate	PTGS1
aminosalicylate	PTGS2
aminothiadiazole	ADORA3
aminothiadiazole	IMPDH1
aminothiazole	NOS2
amiodarone	ADRB1
amiodarone	CACNA1H
amiodarone	CACNA2D2
amiodarone	KCNA7
amiodarone	KCNH2
amisulpride	DRD2
amisulpride	DRD3
amisulpride	HTR2A
amisulpride	HTR7
amitifadine	SLC6A2
amitifadine	SLC6A3
amitifadine	SLC6A4
amitraz	ADRA1A
amitraz	ADRA2A
amitriptyline	ADRA1A
amitriptyline	ADRA1B
amitriptyline	ADRA1D
amitriptyline	ADRA2A
amitriptyline	ADRB1
amitriptyline	ADRB2
amitriptyline	ADRB3
amitriptyline	CHRM1
amitriptyline	CHRM2
amitriptyline	CHRM3
amitriptyline	CHRM4
amitriptyline	CHRM5
amitriptyline	HRH1
amitriptyline	HRH2
amitriptyline	HRH4
amitriptyline	HTR1A
amitriptyline	HTR1B
amitriptyline	HTR1D
amitriptyline	HTR2A
amitriptyline	HTR2C
amitriptyline	HTR6
amitriptyline	HTR7
amitriptyline	KCNA1
amitriptyline	KCND2
amitriptyline	KCND3
amitriptyline	KCNQ2
amitriptyline	KCNQ3
amitriptyline	NTRK1
amitriptyline	NTRK2
amitriptyline	OPRD1
amitriptyline	OPRK1
amitriptyline	OPRM1
amitriptyline	SIGMAR1
amitriptyline	SLC6A2
amitriptyline	SLC6A4
amlexanox	FGF1
amlexanox	IL3
amlexanox	PDE4A
amlexanox	PDE4B
amlexanox	PDE4C
amlexanox	PDE4D
amlexanox	S100A12
amlexanox	S100A13
amlodipine	CA1
amlodipine	CACNA1B
amlodipine	CACNA1C
amlodipine	CACNA1D
amlodipine	CACNA1F
amlodipine	CACNA1S
amlodipine	CACNA2D1
amlodipine	CACNA2D3
amlodipine	CACNB1
amlodipine	CACNB2
amlodipine	SMPD1
ammonium-glycyrrhizinate	HSD11B1
ammonium-glycyrrhizinate	HSD11B2
ammonium-glycyrrhizinate	SLCO1B1
ammonium-glycyrrhizinate	SLCO1B3
ammonium-lactate	HCAR1
ammonium-perfluorocaprylate	PIM1
AMN-082	GRM7
amodiaquine	HNMT
amonafide	TOP2A
amonafide	TOP2B
amoxapine	ADRA1A
amoxapine	ADRA1B
amoxapine	ADRA1D
amoxapine	ADRA2A
amoxapine	ADRA2B
amoxapine	ADRA2C
amoxapine	CHRM1
amoxapine	CHRM2
amoxapine	CHRM3
amoxapine	CHRM4
amoxapine	CHRM5
amoxapine	DRD1
amoxapine	DRD2
amoxapine	DRD3
amoxapine	DRD4
amoxapine	DRD5
amoxapine	GABRA1
amoxapine	GABRA2
amoxapine	GABRA3
amoxapine	GABRA4
amoxapine	GABRA5
amoxapine	GABRA6
amoxapine	GABRB1
amoxapine	GABRB2
amoxapine	GABRB3
amoxapine	GABRD
amoxapine	GABRE
amoxapine	GABRG1
amoxapine	GABRG2
amoxapine	GABRG3
amoxapine	GABRP
amoxapine	GABRQ
amoxapine	HRH1
amoxapine	HRH4
amoxapine	HTR1A
amoxapine	HTR1B
amoxapine	HTR2A
amoxapine	HTR2B
amoxapine	HTR2C
amoxapine	HTR3A
amoxapine	HTR6
amoxapine	HTR7
amoxapine	SLC6A2
amoxapine	SLC6A3
amoxapine	SLC6A4
amoxicillin	CYP2C19
amoxicillin	SLC15A1
amoxicillin	SLC15A2
amoxicillin	SLC22A6
AMPA-(RS)	GRIN1
AMPA-(S)	GRIN1
ampalex	GRIA1
ampalex	GRIA2
ampalex	GRIA3
ampalex	GRIA4
amperozide	FAAH
amperozide	HTR2A
ampiroxicam	PTGS1
ampiroxicam	PTGS2
amrinone	PDE3A
amrinone	PDE3B
amrinone	PDE4B
amrinone	TNF
amrubicin	TOP2A
amrubicin	TOP2B
amsacrine	KCNH2
amsacrine	TOP2A
amthamine	HRH2
amtolmetin-guacil	PTGS1
amtolmetin-guacil	PTGS2
amuvatinib	KIT
amuvatinib	MET
amygdalin	CASP3
amyl-nitrite	NPR1
ANA-12	NTRK2
anacetrapib	CETP
anagliptin	DPP4
anagrelide	PDE3A
anamorelin	GHSR
anandamide	CACNA1G
anandamide	CACNA1H
anandamide	CACNA1I
anandamide	CNR1
anandamide	CNR2
anandamide	GLRA1
anandamide	GPR18
anandamide	GPR55
anandamide	KCNA2
anandamide	KCNK3
anandamide	KCNK9
anandamide	TRPM8
anandamide	TRPV1
anastrozole	CYP19A1
andarine	AR
andrographolide	NFKB1
anguidine	SLC5A1
aniracetam	DRD2
aniracetam	GRIA1
aniracetam	GRIA2
aniracetam	GRIA3
aniracetam	GRIA4
aniracetam	HTR2A
anisindione	GGCX
anisodamine	ADRA1A
anisomycin	NHP2L1
anisomycin	RPL10L
anisomycin	RPL11
anisomycin	RPL13A
anisomycin	RPL15
anisomycin	RPL19
anisomycin	RPL23
anisomycin	RPL23A
anisomycin	RPL26L1
anisomycin	RPL3
anisomycin	RPL37
anisomycin	RPL8
anisomycin	RSL24D1
anisotropine	CHRM1
anisotropine	CHRM2
anisotropine	CHRM3
anlotinib	KDR
anlotinib	PDGFRB
anpirtoline	HTR1B
ANR-94	ADORA2A
antagonist-g	MAPK8
antalarmin	CRHR1
antazoline	HRH1
anthraquinone	CDC25B
antimycin-a	CYCS
AP-18	TRPA1
AP26113	ALK
AP26113	EGFR
apabetalone	BRD3
apafant	PTAFR
apatinib	CSK
apatinib	KDR
apatinib	KIT
apatinib	RET
APC-100	AR
APcK-110	KIT
APcK-110	STAT3
APD597	GPR119
APD668	GPR119
API-001	SIGMAR1
API-1	AKT1
API-1	AKT2
API-1	AKT3
apigenin	AKR1B1
apigenin	AR
apigenin	CDK6
apigenin	CFTR
apigenin	CYP19A1
apigenin	CYP1B1
apigenin	HSD17B1
apixaban	F10
apocynin	NOX4
apoptosis-activator-II	BCHE
apoptosis-activator-II	CES1
APR-246	TP53
apraclonidine	ADRA1A
apraclonidine	ADRA2A
apraclonidine	ADRA2B
apraclonidine	ADRA2C
apratastat	ADAM17
apratastat	MMP1
apratastat	MMP13
apratastat	MMP9
apremilast	PDE4A
apremilast	PDE4B
apremilast	PDE4C
apremilast	PDE4D
aprepitant	TACR1
aprindine	CALM1
aprindine	SCN5A
aptiganel	GRIN1
APTO-253	KLF4
APY0201	IL12A
APY0201	IL12B
APY0201	PIKFYVE
APY-29	ERN1
AQ-RA741	CHRM2
AR-12	PDPK1
AR-42	HDAC1
AR-A014418	GSK3B
arachidonic-acid	CLCN2
arachidonic-acid	KCNJ4
arachidonic-acid	KCNK10
arachidonic-acid	KCNK18
arachidonic-acid	KCNK2
arachidonic-acid	PRKCZ
arachidonic-acid	PTGS1
arachidonic-acid	TRPC6
arachidonic-acid	TRPM2
arbidol	CYP3A4
arbutin	TYR
AR-C155858	SLC16A1
AR-C155858	SLC16A7
ARC-239	ADRA2A
ARC-239	ADRA2B
ARC-239	ADRA2C
arctigenin	CHUK
arctigenin	MAP2K1
arcyriaflavin-a	CCND1
arcyriaflavin-a	CDK4
ardeparin	SERPINC1
ardeparin	SERPIND1
arecaidine-but-2-ynyl-ester	CHRM2
arecaidine-propargyl-ester	CHRM1
arecaidine-propargyl-ester	CHRM2
arecaidine-propargyl-ester	CHRM3
arecaidine-propargyl-ester	CHRM4
arecoline	CHRM1
arecoline	CHRM2
arecoline	CHRM3
arecoline	CHRM4
argatroban	F2
arglabin	FNTA
arglabin	NFKB1
aripiprazole	ADRA1A
aripiprazole	ADRA1B
aripiprazole	ADRA2A
aripiprazole	ADRA2B
aripiprazole	ADRA2C
aripiprazole	CHRM1
aripiprazole	CHRM2
aripiprazole	CHRM3
aripiprazole	CHRM4
aripiprazole	CHRM5
aripiprazole	DRD1
aripiprazole	DRD2
aripiprazole	DRD3
aripiprazole	DRD4
aripiprazole	DRD5
aripiprazole	HRH1
aripiprazole	HTR1A
aripiprazole	HTR1B
aripiprazole	HTR1D
aripiprazole	HTR1E
aripiprazole	HTR2A
aripiprazole	HTR2C
aripiprazole	HTR3A
aripiprazole	HTR6
aripiprazole	HTR7
armodafinil	SLC6A3
arofylline	PDE4A
arotinolol	ADRB3
ARQ-092	AKT2
ARQ-621	KIF11
ARRY-334543	ERBB2
arsanilic-acid	LYZ
arsenic-trioxide	AKT1
arsenic-trioxide	CCND1
arsenic-trioxide	IKBKB
arsenic-trioxide	JUN
arsenic-trioxide	MAPK1
arsenic-trioxide	MAPK3
arsenic-trioxide	TXNRD1
artemether	ATP1A1
artemisinin	CYP2B6
arundic-acid	PTGS2
arundic-acid	S100B
ARV-825	BRD4
AS-1269574	GPR119
AS-1892802	ROCK1
AS-1949490	INPP5D
AS-2034178	FFAR1
AS-2444697	IRAK4
AS-252424	PIK3CG
AS-604850	PIK3CA
AS-604850	PIK3CG
AS-703026	MAP2K1
AS-703026	MAP2K2
AS-77	KCNA3
AS-77	KCNA5
AS-77	KCNN4
asaraldehyde	PTGS2
ASC-J9	AR
ascomycin	FKBP1A
ascorbic-acid	ALKBH2
ascorbic-acid	ALKBH3
ascorbic-acid	BBOX1
ascorbic-acid	DBH
ascorbic-acid	EGLN1
ascorbic-acid	EGLN2
ascorbic-acid	EGLN3
ascorbic-acid	KDM5D
ascorbic-acid	LCT
ascorbic-acid	OGFOD1
ascorbic-acid	OGFOD2
ascorbic-acid	P3H1
ascorbic-acid	P3H2
ascorbic-acid	P3H3
ascorbic-acid	P4HA1
ascorbic-acid	P4HTM
ascorbic-acid	PAM
ascorbic-acid	PHYH
ascorbic-acid	PLOD1
ascorbic-acid	PLOD2
ascorbic-acid	PLOD3
ascorbic-acid	SLC23A1
ascorbic-acid	SLC23A2
ascorbic-acid	TMLHE
asenapine	ADRA1A
asenapine	ADRA2A
asenapine	ADRA2B
asenapine	ADRA2C
asenapine	ADRB1
asenapine	ADRB2
asenapine	DRD1
asenapine	DRD2
asenapine	DRD3
asenapine	DRD4
asenapine	HRH1
asenapine	HRH2
asenapine	HTR1A
asenapine	HTR1B
asenapine	HTR1D
asenapine	HTR1E
asenapine	HTR2A
asenapine	HTR2B
asenapine	HTR2C
asenapine	HTR5A
asenapine	HTR6
asenapine	HTR7
asiatic-acid	PYGM
ASP-2535	SLC6A9
ASP3026	ALK
aspartame	TAS1R2
aspartame	TRPV1
aspirin	AKR1C1
aspirin	ASIC3
aspirin	EDNRA
aspirin	HSPA5
aspirin	IKBKB
aspirin	NFKB1
aspirin	NFKB2
aspirin	NFKBIA
aspirin	PRKAA1
aspirin	PRKAA2
aspirin	PRKAB1
aspirin	PRKAB2
aspirin	PRKAG1
aspirin	PRKAG2
aspirin	PRKAG3
aspirin	PTGS1
aspirin	PTGS2
aspirin	RPS6KA3
aspirin	TP53
AST-1306	EGFR
AST-1306	ERBB2
astemizole	HRH1
astemizole	KCNH1
astemizole	KCNH2
asymmetrical-dimethylarginine	NOS2
asymmetrical-dimethylarginine	NOS3
AT-1015	HTR2A
AT13148	AKT1
AT13148	AKT2
AT13148	AKT3
AT13148	ROCK1
AT13148	ROCK2
AT13148	SGK3
AT13387	HSP90AA1
AT-7519	CDK1
AT-7519	CDK2
AT-7519	CDK4
AT-7519	CDK5
AT-7519	CDK6
AT-7519	CDK9
AT7867	AKT2
AT7867	GSK3B
AT7867	PKIA
AT7867	PRKACA
AT-9283	AURKA
AT-9283	AURKB
AT-9283	JAK2
AT-9283	JAK3
AT-9283	RPS6KA6
AT-9283	STK17A
ataluren	DMD
ATB-346	PTGER2
atenolol-(+/-)	ADRB1
atenolol-(+/-)	ADRB2
atiprimod	JAK2
atiprimod	STAT3
atizoram	PDE4A
atizoram	PDE4B
atizoram	PDE4C
atizoram	PDE4D
ATN-161	ITGA5
ATN-161	ITGAV
ATN-161	ITGB1
ATN-161	ITGB3
atomoxetine	GRIN1
atomoxetine	GRIN2A
atomoxetine	GRIN2B
atomoxetine	GRIN2C
atomoxetine	GRIN2D
atomoxetine	GRIN3A
atomoxetine	GRIN3B
atomoxetine	SLC6A2
atomoxetine	SLC6A3
atomoxetine	SLC6A4
atorvastatin	AHR
atorvastatin	DPP4
atorvastatin	HMGCR
atosiban	AVPR1A
atosiban	AVPR1B
atosiban	AVPR2
atosiban	OXTR
atovaquone	DHODH
ATPA	GRIA2
ATPA	GRIK1
atracurium	CHRNA2
atrasentan	EDNRA
atropine	CHRM1
atropine	CHRM2
atropine	CHRM3
atropine	CHRM4
atropine	CHRM5
auranofin	IKBKB
auranofin	PRDX5
auranofin	TRPA1
aurora-a-inhibitor-i	AURKA
aurothioglucose	PRKCI
autotaxin-modulator-1	ENPP2
AV-412	EGFR
AV-412	ERBB2
AV-608	TACR1
avagacestat	PSEN1
avanafil	PDE5A
avasimibe	CES1
avatrombopag	MPL
AVE-0991	MRGPRX1
AVL-292	BTK
AVL-292	YES1
AVN-944	IMPDH1
AVN-944	IMPDH2
avobenzone	TYR
axitinib	CSF1
axitinib	FLT1
axitinib	FLT4
axitinib	KDR
axitinib	PLK4
AZ-10417808	CASP3
AZ-10606120	P2RX7
AZ-12080282	DHH
AZ191	DYRK1B
AZ20	ATR
AZ20	MTOR
AZ505	SMYD2
AZ5104	EGFR
AZ-628	BRAF
AZ-628	RAF1
AZ960	JAK2
azacitidine	DNMT1
azacitidine	DNMT3A
azacyclonol	HRH1
azaguanine-8	PNP
azaperone	DRD2
azaperone	DRD3
azapropazone	PTGS2
azasetron	HTR3A
azasetron	HTR3B
azatadine	HRH1
azathioprine	HPRT1
azathioprine	IMPDH1
azathioprine	PPAT
AZD1080	GSK3A
AZD1080	GSK3B
AZD1208	PIM1
AZD1208	PIM2
AZD1208	PIM3
AZD1283	P2RY12
AZD1446	CHRNA4
AZD1446	CHRNB2
AZD1480	JAK1
AZD1480	JAK2
AZD1480	JAK3
AZD1981	PTGDR2
AZD2014	MTOR
AZD2858	GSK3B
AZD3264	IKBKB
AZD3463	ALK
AZD3463	IGF1R
AZD3514	AR
AZD3759	EGFR
AZD3839	BACE1
AZD3965	SLC16A1
AZD3988	DGAT1
AZD4282	AGXT
AZD4282	AGXT2
AZD4282	ALAS1
AZD4282	ALAS2
AZD4282	BAAT
AZD4282	GARS
AZD4282	GATM
AZD4282	GCAT
AZD4282	GCSH
AZD4282	GLDC
AZD4282	GLRA1
AZD4282	GLRA2
AZD4282	GLRA3
AZD4282	GLRB
AZD4282	GLYAT
AZD4282	GLYATL1
AZD4282	GLYATL2
AZD4282	GNMT
AZD4282	GPR18
AZD4282	GPRC6A
AZD4282	GRIN1
AZD4282	GRIN2A
AZD4282	GRIN2B
AZD4282	GRIN2C
AZD4282	GRIN2D
AZD4282	GRIN3B
AZD4282	GSS
AZD4282	PIPOX
AZD4282	SHMT1
AZD4282	SHMT2
AZD4282	SLC32A1
AZD4282	SLC36A1
AZD4282	SLC6A5
AZD4282	SLC6A9
AZD4547	FGFR1
AZD4547	FGFR2
AZD4547	FGFR3
AZD4547	FGFR4
AZD4547	IGF1R
AZD4547	KDR
AZD5069	CXCR2
AZD5363	AKT1
AZD5363	AKT2
AZD5363	AKT3
AZD5438	KCNH2
AZD5582	BIRC2
AZD5582	BIRC3
AZD5582	XIAP
AZD6482	PIK3CA
AZD6482	PIK3CB
AZD6482	PIK3CD
AZD6482	PIK3CG
AZD6738	ATR
AZD6765	GRIN1
AZD7545	PDK1
AZD7687	DGAT1
AZD7762	CHEK1
AZD7762	CHEK2
AZD8055	MTOR
AZD8186	PIK3CB
AZD8186	PIK3CD
AZD8835	PIK3CA
AZD8835	PIK3CD
AZD8931	EGFR
AZD8931	ERBB2
AZD8931	ERBB3
AZD9272	GRM5
AZD9496	ESR1
AZD9668	ELANE
azelaic-acid	AKR1D1
azelaic-acid	SRD5A2
azelaic-acid	TYR
azelastine	HRH1
azeliragon	AGER
azelnidipine	CACNA1C
azilsartan	AGTR1
azilsartan	AGTR2
azilsartan-medoxomil	AGTR1
azilsartan-medoxomil	AGTR2
azimilide	KCNA5
azimilide	KCNE1
azimilide	KCNH2
azimilide	KCNQ1
azithromycin	MLNR
AZM-475271	SRC
azosemide	SLC12A1
azosemide	SLC12A2
bacitracin	A2M
bacitracin	IDE
baclofen	GABBR1
baclofen	GABBR2
baclofen	KCTD12
baclofen	KCTD16
baclofen	KCTD8
baclofen-(R)	GABBR1
baclofen-(R)	GABBR2
BADGE	PPARG
bafetinib	ABL1
bafetinib	BCR
bafetinib	LYN
BAG-956	PIK3CG
baicalein	ALOX5
baicalein	GLO1
baicalein	PREP
baicalein	SELL
baicalein	SELP
baicalein	TNF
baicalein	XDH
baicalin	PREP
bakuchiol	HIF1A
balaglitazone	PPARG
balicatib	CTSK
balsalazide	ALOX5
balsalazide	PPARG
balsalazide	PTGS1
balsalazide	PTGS2
BAM7	BAX
bambuterol	ADRB2
bambuterol	BCHE
BAN-ORL-24	OPRL1
barasertib	AURKA
barasertib	AURKB
barasertib-HQPA	AURKB
barbital	CHRNA4
barbital	CHRNA7
barbital	GABRA1
barbital	GABRA2
barbital	GABRA3
barbital	GABRA4
barbital	GABRA5
barbital	GABRA6
barbital	GRIA2
barbital	GRIK2
bardoxolone	NOS2
bardoxolone	PPARG
bardoxolone-methyl	PPARG
bardoxolone-methyl	STAT3
baricitinib	JAK1
baricitinib	JAK2
barium-6-O-phosphonato-D-glucose	GPI
basimglurant	GRM5
batimastat	ADAM28
batimastat	ADAMTS5
batimastat	MMP12
batimastat	MMP16
batimastat	MMP2
batimastat	MMP8
bavisant	HRH3
BAX-channel-blocker	BAX
BAY-11-7082	RELA
BAY-11-7085	NFKBIA
BAY-41-2272	GUCY1A3
BAY-41-2272	GUCY1B3
BAY-60-6583	ADORA1
BAY-60-6583	ADORA2A
BAY-60-6583	ADORA2B
BAY-60-6583	ADORA3
bay-60-7550	PDE2A
BAY-61-3606	SYK
BAY-87-2243	HIF1A
BAY-K-8644-(s)-(-)	CACNA1C
BAZ2-ICR	ZNF215
bazedoxifene	ESR1
bazedoxifene	ESR2
BC-11	PLAU
BCTC	TRPV1
BCX-1470	CFD
BD-1047	SIGMAR1
BD-1063	SIGMAR1
BE-2254	ADRA1A
beclomethasone	NR3C1
beclomethasone	SERPINA6
beclomethasone-dipropionate	GPR97
beclomethasone-dipropionate	NR3C1
begacestat	PSEN1
belinostat	HDAC1
belinostat	HDAC10
belinostat	HDAC11
belinostat	HDAC2
belinostat	HDAC3
belinostat	HDAC4
belinostat	HDAC5
belinostat	HDAC6
belinostat	HDAC7
belinostat	HDAC8
belinostat	HDAC9
bemegride	GABRA1
bemesetron	HTR3A
bemesetron	HTR3B
benazepril	ACE
bendazac	PTGS1
bendazac	PTGS2
bendroflumethiazide	CA1
bendroflumethiazide	CA2
bendroflumethiazide	CA4
bendroflumethiazide	KCNMA1
bendroflumethiazide	SLC12A1
bendroflumethiazide	SLC12A3
benfluorex	HMGCR
benfluralin	CYP1A1
benfluralin	CYP1A2
benfluralin	CYP2B6
benfluralin	CYP3A4
benfluralin	ESR1
benfluralin	MMP1
benfluralin	SULT2A1
benfluralin	UGT1A1
benfotiamine	AGER
benidipine	CACNA1C
benidipine	CACNA1G
benperidol	DRD2
benproperine	SCN5A
benserazide	DDC
bentiromide	HPN
benzamil	ASIC1
benzamil	PKD2L1
benzamil	SCNN1A
benzamil	SCNN1B
benzamil	SCNN1D
benzamil	SCNN1G
benzamil	SLC8A1
benzbromarone	ABCC1
benzethonium	SCN10A
benzocaine	SCN10A
benzoic-acid	DAO
benzoic-acid	HRSP12
benzoic-acid	PRDX5
benzoic-acid	RAB9A
benzoin	CES1
benzonatate	SCN5A
benzoquinonium-dibromide	CHRNA1
benzotript	CCKAR
benzotript	CCKBR
benzthiazide	CA1
benzthiazide	CA12
benzthiazide	CA2
benzthiazide	CA4
benzthiazide	CA9
benzthiazide	SLC12A3
benztropine-mesylate	CHRM1
benztropine-mesylate	HRH1
benztropine-mesylate	SLC6A3
benzyl-benzoate	LIPE
bepotastine	HRH1
bepridil	ATP1A1
bepridil	CACNA1A
bepridil	CACNA1H
bepridil	CACNA2D2
bepridil	CALM1
bepridil	KCNQ1
bepridil	KCNQ4
bepridil	PDE1A
bepridil	PDE1B
bepridil	TNNC1
berberine	LDLR
bergenin	IL1B
bergenin	TNF
beta-amyloid-synthesis-inhibitor	APP
beta-CCB	GABRA1
beta-CCB	GABRG2
beta-elemene	MMP2
beta-elemene	MMP9
beta-funaltrexamine	OPRD1
beta-funaltrexamine	OPRK1
beta-funaltrexamine	OPRM1
betahistine	HRH1
betahistine	HRH3
beta-hydroxy-beta-methylbutyrate	MTOR
beta-Hydroxybutyrate	HCAR2
beta-lapachone	TOP1
betamethasone	NR3C1
betamethasone-acetate	NR3C1
betamethasone-valerate	NR3C1
betaxolol	ADRB1
betaxolol	ADRB2
betazole	HRH2
bethanechol	CHRM1
bethanechol	CHRM2
bethanechol	CHRM3
bethanechol	CHRM4
BETP	GLP1R
betrixaban	KCNH2
betulinic-acid	GPBAR1
bevantolol	ADRA1A
bevantolol	ADRB1
bevantolol	ADRB2
bexarotene	RXRA
bexarotene	RXRB
bexarotene	RXRG
bezafibrate	PPARA
bezafibrate	PPARD
bezafibrate	PPARG
BF2.649	HRH3
BGT226	MTOR
BGT226	PIK3CA
BGT226	PIK3CB
BGT226	PIK3CG
BHQ	ATP2A1
BI-2536	BRD4
BI-2536	PLK1
BI-2536	PLK2
BI-2536	PLK3
BI-78D3	MAPK8
BI-847325	AURKA
BI-847325	AURKB
BI-847325	AURKC
BI-847325	MAP2K1
BI-847325	MAP2K2
BIBN4096	CALCA
BIBN4096	CALCRL
BIBN4096	RAMP1
BIBR-1532	TERT
BIBU-1361	EGFR
BIBX-1382	EGFR
BIBX-1382	ERBB2
bicalutamide	AR
bicifadine	DRD2
bicifadine	SLC6A2
bicifadine	SLC6A4
bicuculline-(+)	GABRA1
bicuculline-(+)	GABRA2
bicuculline-(+)	GABRA3
bicuculline-(+)	GABRA4
bicuculline-(+)	GABRA5
bicuculline-(+)	GABRA6
bicuculline-(+)	KCNN1
bicyclol	HSPA1A
bicyclol	HSPB1
BI-D1870	RPS6KA1
BI-D1870	RPS6KA2
BI-D1870	RPS6KA3
BI-D1870	RPS6KA6
bifemelane	MAOA
bifemelane	MAOB
bifonazole	CYP2B6
BIIB021	HSP90AA1
bilastine	HRH1
bilobalide	GLRA1
bilobalide	GLRA2
bilobalide	GLRB
bilobalide	HTR3A
bilobalide	HTR3B
bimatoprost	AKR1C3
bimatoprost	PTGER1
bimatoprost	PTGER3
bimatoprost	PTGFR
BIMU-8	HTR4
BINA	GRM2
bindarit	CCL2
bindarit	CCL7
bindarit	CCL8
BIO-1211	ITGA4
BIO-1211	ITGB1
BIO-5192	ITGA4
BIO-5192	ITGB1
biotin	ACACA
biotin	ACACB
biotin	HLCS
biotin	MCCC1
biotin	MCCC2
biotin	PC
biotin	PCCA
biotin	PCCB
biotin	SLC5A6
bipenamol	CTSC
biperiden	CHRM1
biperiden	CHRM2
biperiden	CHRM3
biperiden	CHRM4
biperiden	CHRM5
biperiden	CHRNA2
birinapant	BIRC2
birinapant	XIAP
BIRT-377	ICAM1
bis(maltolato)oxovanadium(IV)	PTPN1
bisindolylmaleimide-ix	AKT1
bisindolylmaleimide-ix	GSK3B
bisindolylmaleimide-ix	LCK
bisindolylmaleimide-ix	MAPK1
bisindolylmaleimide-ix	MAPK11
bisindolylmaleimide-ix	MAPK12
bisindolylmaleimide-ix	MAPK14
bisindolylmaleimide-ix	MAPK8
bisindolylmaleimide-ix	PRKCA
bisindolylmaleimide-ix	ROCK1
bisindolylmaleimide-ix	RPS6KB1
bisindolylmaleimide-ix	SIRT1
bismuth-subgallate	NOS1
bisoprolol	ADRB1
bisoprolol	ADRB2
bisphenol-a	AR
bisphenol-a	ESR1
bisphenol-a	ESR2
bisphenol-a	ESRRG
bisphenol-a	PPARG
bithionol	ESR1
bithionol	ESR2
bithionol	MCL1
bitopertin	SLC6A5
bitopertin	SLC6A9
bivalirudin	F2
BIX-01294	EHMT1
BIX-01294	EHMT2
BIX-02188	MAP2K5
BIX-02189	MAP2K5
BIX-02189	MAPK7
blebbistatin-(+/-)	MYH2
bleomycin	LIG1
bleomycin	LIG3
blonanserin	DRD2
blonanserin	HTR2A
BLU9931	FGFR4
BML-190	CNR2
BMS-182874	EDNRA
BMS-191011	KCNMA1
BMS-265246	CDK1
BMS-265246	CDK2
BMS-309403	FABP4
BMS-345541	CHUK
BMS-345541	IKBKB
BMS-387032	CDK2
BMS-387032	CDK7
BMS-387032	CDK9
BMS-470539	MC1R
BMS-536924	AKT1
BMS-536924	CCNE1
BMS-536924	CDK2
BMS-536924	CYP3A4
BMS-536924	ERBB2
BMS-536924	IGF1R
BMS-536924	KDR
BMS-536924	LCK
BMS-536924	MAPK1
BMS-536924	MET
BMS-536924	PDGFRA
BMS-536924	PDGFRB
BMS-566419	IMPDH1
BMS-566419	IMPDH2
BMS-587101	ITGAL
BMS-587101	ITGB2
BMS-599626	EGFR
BMS-599626	ERBB2
BMS-599626	ERBB4
BMS-649	RXRA
BMS-688521	ICAM1
BMS-690514	EGFR
BMS-690514	ERBB2
BMS-690514	FLT3
BMS-690514	KDR
BMS-754807	AKT1
BMS-754807	IGF1R
BMS-777607	AXL
BMS-777607	MERTK
BMS-777607	MET
BMS-777607	MST1R
BMS-777607	TYRO3
BMS-817378	KDR
BMS-817378	MET
BMS-833923	SMO
BMS-863233	CDC7
BMS-863233	PIM1
BMS-927711	CALCA
BMS-986020	LPAR1
BMS-CCR2-22	CCR2
BMY-14802	HTR1A
BMY-45778	PTGIR
BMY-7378	ADRA1A
BMY-7378	ADRA1B
BMY-7378	ADRA1D
BMY-7378	HTR1A
BNTX	OPRD1
BNTX	OPRK1
BNTX	OPRM1
boceprevir	CMA1
boceprevir	CTSA
boceprevir	CTSF
boceprevir	CTSK
boceprevir	CTSL
boceprevir	CTSS
bopindolol	ADRB1
bopindolol	ADRB2
bopindolol	ADRB3
bopindolol	HTR1A
bopindolol	HTR1B
bortezomib	PSMA1
bortezomib	PSMA2
bortezomib	PSMA3
bortezomib	PSMA4
bortezomib	PSMA5
bortezomib	PSMA6
bortezomib	PSMA7
bortezomib	PSMA8
bortezomib	PSMB1
bortezomib	PSMB10
bortezomib	PSMB11
bortezomib	PSMB2
bortezomib	PSMB3
bortezomib	PSMB4
bortezomib	PSMB5
[truncated: 11,099 more rows]

## Sheet: Table S6
Table S6 The result of univariate Cox regression analysis of DNA replication stress-related genes.
Gene	Coef	Hazard ratio	95% CI	P values	FDR
ZWINT	0.35992	1.4	(1.1-1.8)	0.0044	0.0232757
ZWILCH	0.342349	1.4	(0.97-2)	0.069	0.178283
ZW10	0.221019	1.2	(0.86-1.8)	0.24	0.428263
ZSCAN5A	0.570552	1.8	(1.1-2.9)	0.025	0.0853053
ZPBP	-4.18261	0.015	(0.001-0.23)	0.0027	0.0154731
ZNRD1	0.314094	1.4	(0.78-2.4)	0.28	0.473195
ZNFX1	0.123193	1.1	(0.8-1.6)	0.48	0.677915
ZNF830	0.417697	1.5	(0.95-2.4)	0.079	0.19564
ZNF593	0.157895	1.2	(0.86-1.6)	0.32	0.522044
ZNF385A	0.291639	1.3	(0.97-1.9)	0.079	0.19564
ZNF24	-0.198423	0.82	(0.62-1.1)	0.15	0.307569
ZFAS1	0.39692	1.5	(1.1-2.1)	0.021	0.0775785
ZCCHC10	0.386926	1.5	(0.88-2.4)	0.14	0.291748
YY1	0.2452	1.3	(0.74-2.2)	0.37	0.583386
YWHAZ	0.253623	1.3	(0.9-1.9)	0.17	0.334758
YWHAQ	0.0301734	1	(0.72-1.5)	0.87	0.941622
YWHAH	0.288682	1.3	(0.9-2)	0.16	0.319286
YWHAG	0.240543	1.3	(0.87-1.9)	0.22	0.401388
YWHAE	0.203469	1.2	(0.73-2.1)	0.44	0.635477
YWHAB	0.046183	1	(0.72-1.5)	0.81	0.906308
XRCC3	0.775817	2.2	(1.4-3.3)	0.00041	0.00295597
XRCC2	0.732264	2.1	(1.5-3)	5e-05	0.000502247
XPO4	-0.132248	0.88	(0.64-1.2)	0.41	0.6109
XPO1	0.350708	1.4	(1-2)	0.046	0.132658
XPC	0.211913	1.2	(0.87-1.8)	0.24	0.428263
XPA	0.782443	2.2	(1.2-3.9)	0.0087	0.0402995
XAB2	0.412877	1.5	(0.92-2.5)	0.11	0.242815
WWC1	0.0471003	1	(0.76-1.4)	0.77	0.883671
WRN	-0.172172	0.84	(0.64-1.1)	0.21	0.391125
WRAP53	0.519491	1.7	(1-2.8)	0.048	0.137099
WIPF2	-0.173774	0.84	(0.58-1.2)	0.35	0.560753
WEE1	0.134779	1.1	(0.9-1.5)	0.27	0.465087
WDR48	0.164468	1.2	(0.76-1.8)	0.47	0.664842
VRK2	-0.0485823	0.95	(0.7-1.3)	0.76	0.878965
VRK1	0.648264	1.9	(1.2-3.2)	0.012	0.0518261
VPS4A	-0.261122	0.77	(0.44-1.3)	0.35	0.560753
VPS37C	0.0353114	1	(0.66-1.6)	0.88	0.943309
VCL	-0.202048	0.82	(0.67-1)	0.049	0.138627
VANGL1	0.0545259	1.1	(0.77-1.4)	0.73	0.858711
UVSSA	0.580161	1.8	(1.3-2.5)	0.00054	0.00368519
USP7	0.104215	1.1	(0.71-1.7)	0.65	0.81046
USP6NL	-0.211348	0.81	(0.56-1.2)	0.25	0.439096
USP1	0.0858964	1.1	(0.78-1.5)	0.61	0.776838
USO1	-0.0645314	0.94	(0.7-1.2)	0.66	0.82064
USB1	0.0232807	1	(0.62-1.7)	0.93	0.970152
UPRT	0.180946	1.2	(0.81-1.8)	0.36	0.570638
UPP2	0.169625	1.2	(0.5-2.8)	0.7	0.844534
UPP1	0.332369	1.4	(1.1-1.8)	0.016	0.0653151
UPB1	2.19116	8.9	(1-79)	0.048	0.137099
UMPS	0.448905	1.6	(0.97-2.5)	0.064	0.170794
UIMC1	0.972154	2.6	(1.5-4.7)	0.00079	0.00515518
UCKL1	1.06408	2.9	(1.8-4.6)	7e-06	0.0001043
UCK2	0.193155	1.2	(0.89-1.7)	0.22	0.401388
UCK1	1.03814	2.8	(1.5-5.4)	0.0016	0.00941053
UBN1	0.208407	1.2	(0.84-1.8)	0.29	0.484598
UBE2V2	0.281002	1.3	(0.86-2)	0.2	0.378013
UBE2T	0.617602	1.9	(1.5-2.3)	1.3e-07	5.05304e-06
UBE2N	0.0558116	1.1	(0.68-1.6)	0.8	0.90303
UBE2I	0.703685	2	(1.1-3.6)	0.019	0.0725897
UBE2E1	0.534408	1.7	(1-2.8)	0.041	0.123
UBE2D3	0.174561	1.2	(0.73-2)	0.49	0.688774
UBE2D1	0.26761	1.3	(0.88-1.9)	0.18	0.349067
UBE2C	0.451279	1.6	(1.3-1.9)	1.3e-07	5.05304e-06
UBE2B	0.671402	2	(1.1-3.5)	0.024	0.0831628
UBC	0.0527332	1.1	(0.64-1.7)	0.84	0.922555
UBB	0.504087	1.7	(0.99-2.8)	0.055	0.151759
UBA52	0.524453	1.7	(1.1-2.6)	0.02	0.0748117
TYMS	0.597766	1.8	(1.4-2.3)	3.6e-06	6.07245e-05
TYMP	0.293733	1.3	(1.1-1.7)	0.0059	0.0301406
TXNRD2	0.0740658	1.1	(0.79-1.5)	0.64	0.802468
TXNRD1	0.192651	1.2	(0.91-1.6)	0.19	0.364506
TULP4	0.0657803	1.1	(0.74-1.5)	0.73	0.858711
TUBGCP6	0.610363	1.8	(1.2-2.8)	0.0042	0.0224838
TUBGCP5	0.0902093	1.1	(0.75-1.6)	0.64	0.802468
TUBGCP4	-0.0915336	0.91	(0.6-1.4)	0.67	0.822775
TUBGCP3	0.198371	1.2	(0.8-1.9)	0.36	0.570638
TUBGCP2	0.412184	1.5	(0.85-2.7)	0.16	0.319286
TUBG2	0.283406	1.3	(0.89-2)	0.16	0.319286
TUBG1	0.0695909	1.1	(0.67-1.7)	0.77	0.883671
TUBB8	-0.186467	0.83	(0.28-2.5)	0.74	0.868189
TUBB6	-0.022431	0.98	(0.75-1.3)	0.87	0.941622
TUBB4B	0.240118	1.3	(0.86-1.9)	0.23	0.414556
TUBB4A	-0.0145039	0.99	(0.84-1.2)	0.86	0.93761
TUBB3	0.687665	2	(1.5-2.7)	5.2e-06	8.01517e-05
TUBB2B	0.040745	1	(0.79-1.4)	0.77	0.883671
TUBB2A	-0.19159	0.83	(0.67-1)	0.071	0.181874
TUBB1	1.02092	2.8	(0.85-9)	0.089	0.212743
TUBB	0.552903	1.7	(1.1-2.8)	0.024	0.0831628
TUBAL3	-0.0424476	0.96	(0.46-2)	0.91	0.957106
TUBA8	1.29526	3.7	(1.1-12)	0.032	0.102906
TUBA4B	0.0738485	1.1	(0.87-1.3)	0.51	0.709082
TUBA4A	-0.25825	0.77	(0.62-0.96)	0.022	0.0796275
TUBA3E	-0.331271	0.72	(0.47-1.1)	0.13	0.276057
TUBA3D	-0.252285	0.78	(0.66-0.92)	0.0036	0.0195055
TUBA3C	-1.06354	0.35	(0.053-2.2)	0.27	0.465087
TUBA1C	-0.0283565	0.97	(0.75-1.3)	0.83	0.917206
TUBA1B	0.320656	1.4	(0.98-1.9)	0.067	0.176171
TUBA1A	0.049996	1.1	(0.81-1.4)	0.7	0.844534
TSC22D1	-0.0280564	0.97	(0.76-1.2)	0.82	0.908401
TROAP	0.684629	2	(1.6-2.5)	8e-10	7.152e-07
TPX2	0.493128	1.6	(1.3-2)	8.4e-07	2.086e-05
TPR	0.123284	1.1	(0.83-1.5)	0.43	0.626091
TP53BP1	0.0287553	1	(0.8-1.3)	0.82	0.908401
TP53	-0.289256	0.75	(0.6-0.94)	0.012	0.0518261
TOPBP1	0.338295	1.4	(1-1.9)	0.044	0.12813
TOP3B	1.43862	4.2	(1.1-15)	0.03	0.0975273
TOP3A	0.367133	1.4	(0.91-2.3)	0.12	0.261022
TOP2A	0.335074	1.4	(1.2-1.7)	0.00012	0.00101208
TOP1	0.0620861	1.1	(0.81-1.4)	0.66	0.82064
TOB2	0.00311508	1	(0.69-1.5)	0.99	0.99222
TNPO1	-0.178932	0.84	(0.63-1.1)	0.22	0.401388
TMPO	0.379457	1.5	(1-2.1)	0.029	0.0956679
TMEM138	0.506903	1.7	(1.1-2.4)	0.0089	0.0410134
TLE3	0.168527	1.2	(0.69-2)	0.54	0.727048
TK2	-0.157652	0.85	(0.57-1.3)	0.44	0.635477
TK1	0.544354	1.7	(1.4-2.1)	6.3e-07	1.70673e-05
TINF2	0.150372	1.2	(0.73-1.8)	0.52	0.716302
TICAM2	-1.49561	0.22	(0.024-2.1)	0.19	0.364506
TFPT	0.0953335	1.1	(0.81-1.5)	0.54	0.727048
TFDP2	0.0138445	1	(0.69-1.5)	0.94	0.972639
TFDP1	0.178564	1.2	(0.84-1.7)	0.32	0.522044
TEX15	0.87025	2.4	(1-5.5)	0.043	0.126454
TEX12	2.04502	7.7	(2.3-26)	0.0009	0.00578849
TERT	0.380792	1.5	(0.68-3.1)	0.33	0.535426
TERF2IP	-0.062327	0.94	(0.56-1.6)	0.81	0.906308
TERF2	-0.135202	0.87	(0.57-1.3)	0.53	0.724495
TERF1	0.275377	1.3	(0.89-1.9)	0.16	0.319286
TEN1	1.04083	2.8	(0.98-8.2)	0.054	0.149461
TCERG1	0.495499	1.6	(1.1-2.5)	0.017	0.0675467
TCEA1	0.0952597	1.1	(0.76-1.6)	0.61	0.776838
TAOK1	-0.000395905	1	(0.77-1.3)	1	1
TAF9	-0.105794	0.9	(0.63-1.3)	0.57	0.749382
SYNE2	-0.177048	0.84	(0.65-1.1)	0.18	0.349067
SYNE1	-0.070724	0.93	(0.71-1.2)	0.6	0.768481
SYCP3	1.04101	2.8	(1.2-6.5)	0.013	0.0545634
SYCP2	0.261739	1.3	(0.97-1.7)	0.074	0.185831
SYCP1	0.290214	1.3	(0.02-90)	0.89	0.943843
SYCE3	0.224274	1.3	(1-1.6)	0.046	0.132658
SYCE2	1.21145	3.4	(2.1-5.4)	7.6e-07	1.94126e-05
SYCE1	0.0102336	1	(0.77-1.3)	0.94	0.972639
SUN2	0.00372193	1	(0.7-1.4)	0.98	0.989966
SUN1	0.460098	1.6	(1.1-2.3)	0.018	0.0702707
SUMO1	0.470304	1.6	(0.87-2.9)	0.13	0.276057
STAG3	0.709757	2	(1.2-3.4)	0.006	0.0303051
STAG2	0.0170613	1	(0.76-1.4)	0.91	0.957106
STAG1	-0.0116082	0.99	(0.78-1.2)	0.92	0.96422
SSNA1	0.388968	1.5	(0.92-2.4)	0.11	0.242815
SSBP1	0.752623	2.1	(1.3-3.6)	0.0053	0.027231
SRSF3	0.609092	1.8	(1-3.3)	0.044	0.12813
SRC	0.29316	1.3	(0.91-2)	0.14	0.291748
SPO11	0.658135	1.9	(0.00061-6100)	0.87	0.941622
SPDL1	0.674694	2	(1.4-2.8)	0.00027	0.00206308
SPC25	0.573131	1.8	(1.4-2.3)	7.6e-06	0.000111029
SPC24	0.677623	2	(1.6-2.5)	9.2e-09	1.3708e-06
SPAST	0.0718724	1.1	(0.74-1.6)	0.7	0.844534
SNUPN	-0.0960139	0.91	(0.53-1.6)	0.73	0.858711
SNHG16	-0.227123	0.8	(0.56-1.1)	0.2	0.378013
SMC4	0.26491	1.3	(1-1.7)	0.03	0.0975273
SMC3	0.0327497	1	(0.78-1.4)	0.82	0.908401
SMC2	0.283024	1.3	(1-1.7)	0.039	0.117791
SMC1B	0.708492	2	(1.4-3)	0.00063	0.00414132
SMC1A	-0.0483518	0.95	(0.7-1.3)	0.75	0.874185
SMARCA5	0.0481014	1	(0.78-1.4)	0.75	0.874185
SLX4	0.362384	1.4	(0.88-2.3)	0.14	0.291748
SLX1B	3.93042	51	(4.1-640)	0.0023	0.0132658
SLX1A	2.81598	17	(0.58-480)	0.1	0.227481
SLC39A10	-0.0393767	0.96	(0.78-1.2)	0.71	0.852
SKP2	0.30239	1.4	(0.96-1.9)	0.083	0.201089
SKP1	0.488586	1.6	(0.97-2.7)	0.065	0.171923
SKA2	0.413642	1.5	(0.94-2.4)	0.091	0.214654
SKA1	0.528719	1.7	(1.3-2.3)	0.0003	0.00225378
SIRT2	0.234695	1.3	(0.72-2.2)	0.41	0.6109
SFN	-0.0944619	0.91	(0.8-1)	0.16	0.319286
SFI1	0.739642	2.1	(1.3-3.3)	0.0013	0.00801517
SET	0.529655	1.7	(1.1-2.7)	0.028	0.0930558
SEH1L	-0.0759834	0.93	(0.6-1.4)	0.73	0.858711
SEC13	0.295531	1.3	(0.78-2.3)	0.28	0.473195
SDCCAG8	0.0533353	1.1	(0.67-1.7)	0.82	0.908401
RUVBL2	0.238316	1.3	(0.76-2.1)	0.37	0.583386
RUVBL1	0.573098	1.8	(1.2-2.6)	0.0028	0.015843
RTEL1	0.855828	2.4	(1.1-4.9)	0.022	0.0796275
RSF1	0.00591349	1	(0.74-1.4)	0.97	0.986553
RRM2B	0.142069	1.2	(0.85-1.6)	0.36	0.570638
RRM2	0.413459	1.5	(1.3-1.8)	9.4e-06	0.000127327
RRM1	0.365243	1.4	(0.97-2.1)	0.073	0.185403
RPS27A	0.265258	1.3	(0.86-2)	0.21	0.391125
RPS27	0.9423	2.6	(1.7-3.9)	1.5e-05	0.000191571
RPL13A	0.176293	1.2	(0.81-1.8)	0.38	0.588769
RPA4	-0.0277323	0.97	(0.47-2)	0.94	0.972639
RPA3	0.552859	1.7	(1.1-2.7)	0.013	0.0545634
RPA2	0.71521	2	(1.2-3.6)	0.011	0.0486832
RPA1	0.105669	1.1	(0.74-1.7)	0.61	0.776838
RNF8	1.09683	3	(1.4-6.2)	0.0031	0.0172137
RNF168	0.0407319	1	(0.69-1.6)	0.85	0.93125
RMI2	0.48615	1.6	(1.2-2.1)	0.00062	0.00410578
RMI1	0.0926709	1.1	(0.84-1.4)	0.5	0.698438
RHNO1	-0.201704	0.82	(0.52-1.3)	0.39	0.594983
RHEB	0.780682	2.2	(1.2-3.8)	0.0063	0.03129
RFC5	0.858962	2.4	(1.5-3.8)	0.00038	0.00278459
RFC4	0.880636	2.4	(1.7-3.5)	4.9e-06	7.8225e-05
RFC3	0.0660546	1.1	(0.81-1.4)	0.64	0.802468
RFC2	1.09061	3	(1.9-4.6)	1.6e-06	3.17867e-05
RFC1	-0.0654858	0.94	(0.7-1.3)	0.67	0.822775
REC8	0.391314	1.5	(1.1-2)	0.0075	0.0358556
RCC2	0.432334	1.5	(1.1-2.2)	0.017	0.0675467
RCC1	0.268292	1.3	(0.96-1.8)	0.094	0.220567
RBX1	0.512286	1.7	(0.99-2.8)	0.054	0.149461
RBL2	-0.0758458	0.93	(0.75-1.1)	0.47	0.664842
RBL1	0.411446	1.5	(1-2.3)	0.044	0.12813
RBBP8	0.113632	1.1	(0.79-1.6)	0.53	0.724495
RBBP7	0.114503	1.1	(0.66-1.9)	0.67	0.822775
RBBP4	-0.00213194	1	(0.7-1.4)	0.99	0.99222
RB1	-0.122345	0.88	(0.68-1.1)	0.36	0.570638
RANGAP1	0.762886	2.1	(1.3-3.4)	0.0014	0.00845676
RANBP2	0.00698498	1	(0.77-1.3)	0.96	0.98422
RAN	0.292743	1.3	(0.88-2)	0.18	0.349067
RAE1	0.921098	2.5	(1.3-4.8)	0.005	0.0261404
RAD9B	0.0510207	1.1	(0.47-2.4)	0.9	0.948821
RAD9A	0.978228	2.7	(1.7-4.1)	1.3e-05	0.000168435
RAD54L	0.805917	2.2	(1.7-2.9)	3.9e-09	9.1635e-07
RAD54B	0.591722	1.8	(1.1-2.9)	0.017	0.0675467
RAD52	0.350847	1.4	(0.94-2.1)	0.092	0.216442
RAD51D	0.357127	1.4	(0.76-2.7)	0.27	0.465087
RAD51C	0.314775	1.4	(0.74-2.5)	0.31	0.513222
RAD51B	-0.0406548	0.96	(0.61-1.5)	0.86	0.93761
RAD51AP1	0.369705	1.4	(1.1-1.9)	0.014	0.0574128
RAD51	0.507652	1.7	(1.3-2.1)	2.4e-05	0.000278649
RAD50	0.0289565	1	(0.75-1.4)	0.86	0.93761
RAD23B	0.365107	1.4	(0.96-2.2)	0.082	0.201089
RAD23A	0.384499	1.5	(0.77-2.8)	0.24	0.428263
RAD21	0.183693	1.2	(0.89-1.6)	0.23	0.414556
RAD18	0.250008	1.3	(0.85-1.9)	0.24	0.428263
RAD17	-0.166525	0.85	(0.58-1.2)	0.38	0.588769
RAD1	0.352142	1.4	(0.9-2.2)	0.13	0.276057
RAB8A	0.0099476	1	(0.61-1.7)	0.97	0.986553
RAB3A	0.378874	1.5	(1.1-2)	0.024	0.0831628
RAB2A	-0.163303	0.85	(0.57-1.3)	0.42	0.618583
RAB1B	-0.0983308	0.91	(0.51-1.6)	0.73	0.858711
RAB1A	0.175961	1.2	(0.77-1.8)	0.43	0.626091
PTTG1	0.533523	1.7	(1.4-2.1)	5.4e-08	4.38873e-06
PTMS	-0.0444471	0.96	(0.61-1.5)	0.84	0.922555
PTK6	0.134375	1.1	(1-1.3)	0.056	0.153571
PSMF1	-0.0886001	0.92	(0.49-1.7)	0.78	0.890575
PSME4	-0.0356156	0.97	(0.68-1.4)	0.84	0.922555
PSME3	-0.00508949	0.99	(0.69-1.4)	0.98	0.989966
PSME2	0.589775	1.8	(1.2-2.7)	0.0033	0.017989
PSME1	0.43539	1.5	(0.94-2.5)	0.084	0.202962
PSMD9	0.620572	1.9	(1-3.3)	0.038	0.115551
PSMD8	0.213867	1.2	(0.75-2.1)	0.41	0.6109
PSMD7	-0.293442	0.75	(0.54-1)	0.079	0.19564
PSMD6	0.601553	1.8	(1-3.2)	0.033	0.104989
PSMD5	-0.113836	0.89	(0.67-1.2)	0.43	0.626091
PSMD4	0.661669	1.9	(1.1-3.4)	0.018	0.0702707
PSMD3	0.384216	1.5	(0.97-2.2)	0.068	0.177236
PSMD2	0.428846	1.5	(1-2.3)	0.04	0.120404
PSMD14	0.281743	1.3	(0.82-2.1)	0.25	0.439096
PSMD13	0.541402	1.7	(1-2.8)	0.033	0.104989
PSMD12	-0.0552919	0.95	(0.59-1.5)	0.82	0.908401
PSMD11	0.317344	1.4	(0.82-2.3)	0.23	0.414556
PSMD10	0.262703	1.3	(0.85-2)	0.23	0.414556
PSMD1	0.16887	1.2	(0.76-1.9)	0.46	0.6538
PSMC6	0.515461	1.7	(0.94-3)	0.081	0.200039
PSMC5	0.310958	1.4	(0.75-2.5)	0.31	0.513222
PSMC4	0.409406	1.5	(0.85-2.7)	0.16	0.319286
PSMC3IP	0.87491	2.4	(1.5-3.8)	0.0002	0.0015823
PSMC3	0.374599	1.5	(0.82-2.6)	0.2	0.378013
PSMC2	0.220393	1.2	(0.76-2)	0.38	0.588769
PSMC1	0.2523	1.3	(0.86-1.9)	0.22	0.401388
PSMB9	0.177539	1.2	(0.96-1.5)	0.11	0.242815
PSMB8	0.0339519	1	(0.82-1.3)	0.77	0.883671
PSMB7	0.617903	1.9	(1-3.4)	0.051	0.143377
PSMB6	0.195376	1.2	(0.76-2)	0.42	0.618583
PSMB5	0.131201	1.1	(0.68-1.9)	0.62	0.786213
PSMB4	0.762757	2.1	(1.2-3.8)	0.0087	0.0402995
PSMB3	0.208494	1.2	(0.8-1.9)	0.34	0.547676
PSMB2	0.308384	1.4	(0.66-2.8)	0.41	0.6109
PSMB11	5.11694	170	(2.1-13000)	0.021	0.0775785
PSMB10	-0.0761026	0.93	(0.68-1.3)	0.63	0.796634
PSMB1	0.457186	1.6	(0.94-2.7)	0.083	0.201089
PSMA8	-0.0241764	0.98	(0.21-4.4)	0.98	0.989966
PSMA7	0.756298	2.1	(1.3-3.5)	0.0033	0.017989
PSMA6	0.370415	1.4	(0.95-2.2)	0.086	0.206677
PSMA5	0.624988	1.9	(1.1-3.3)	0.032	0.102906
PSMA4	0.184412	1.2	(0.73-2)	0.47	0.664842
PSMA3	0.456148	1.6	(0.92-2.7)	0.096	0.224084
PSMA2	-0.00162581	1	(0.59-1.7)	1	1
PSMA1	0.656487	1.9	(1-3.6)	0.038	0.115551
PSEN1	-0.182298	0.83	(0.54-1.3)	0.41	0.6109
PRPF19	0.687118	2	(1-3.9)	0.049	0.138627
PRKCB	-0.196043	0.82	(0.64-1.1)	0.12	0.261022
PRKCA	0.00537091	1	(0.8-1.3)	0.96	0.98422
PRKAR2B	0.130298	1.1	(0.88-1.5)	0.32	0.522044
PRKACA	0.236503	1.3	(0.7-2.3)	0.43	0.626091
PRIM2	-0.0843481	0.92	(0.79-1.1)	0.28	0.473195
PRIM1	0.0809195	1.1	(0.77-1.5)	0.64	0.802468
PRDM9	-0.00311617	1	(0.49-2)	0.99	0.99222
PRC1	0.603043	1.8	(1.4-2.4)	1e-05	0.000133433
PPP6R3	0.388308	1.5	(0.93-2.3)	0.1	0.227481
PPP2R5E	0.117818	1.1	(0.75-1.7)	0.57	0.749382
PPP2R5D	0.0346972	1	(0.63-1.7)	0.89	0.943843
PPP2R5C	0.151064	1.2	(0.72-1.9)	0.54	0.727048
PPP2R5B	1.12586	3.1	(1.8-5.3)	4e-05	0.000425714
PPP2R5A	0.195119	1.2	(0.77-1.9)	0.4	0.606102
PPP2R3B	0.632783	1.9	(1.3-2.6)	0.00026	0.00200379
PPP2R2D	0.107181	1.1	(0.63-2)	0.71	0.852
PPP2R2A	-0.0413359	0.96	(0.74-1.3)	0.76	0.878965
PPP2R1B	0.059682	1.1	(0.73-1.6)	0.76	0.878965
PPP2R1A	0.117311	1.1	(0.6-2.1)	0.72	0.857097
PPP2CB	-0.0957431	0.91	(0.64-1.3)	0.59	0.762225
PPP2CA	0.23468	1.3	(0.75-2.1)	0.38	0.588769
PPP1R12B	-0.198389	0.82	(0.67-1)	0.059	0.158873
PPP1R12A	-0.115355	0.89	(0.67-1.2)	0.44	0.635477
PPP1CC	0.057204	1.1	(0.67-1.7)	0.81	0.906308
PPP1CB	-0.203523	0.82	(0.56-1.2)	0.28	0.473195
PPME1	0.391986	1.5	(0.82-2.7)	0.19	0.364506
PPIE	0.929975	2.5	(1.3-5.1)	0.0098	0.0442485
POT1	0.11514	1.1	(0.78-1.6)	0.53	0.724495
POM121C	0.304102	1.4	(0.92-2)	0.13	0.276057
POM121	0.154908	1.2	(0.88-1.5)	0.28	0.473195
POLR3K	0.271917	1.3	(0.83-2.1)	0.25	0.439096
POLR3H	0.518241	1.7	(0.99-2.9)	0.057	0.154888
POLR3GL	-0.157176	0.85	(0.52-1.4)	0.54	0.727048
POLR3G	0.228167	1.3	(0.88-1.8)	0.21	0.391125
POLR3F	0.606034	1.8	(1.1-3.2)	0.03	0.0975273
POLR3D	-0.0570634	0.94	(0.61-1.5)	0.8	0.90303
POLR3C	0.547343	1.7	(0.96-3.1)	0.069	0.178283
POLR3B	-0.137181	0.87	(0.61-1.2)	0.45	0.645746
POLR3A	-0.101928	0.9	(0.59-1.4)	0.64	0.802468
POLR2L	0.466137	1.6	(1.1-2.3)	0.018	0.0702707
POLR2K	0.540132	1.7	(1.1-2.6)	0.012	0.0518261
POLR2J3	0.265454	1.3	(0.76-2.2)	0.34	0.547676
POLR2J2	0.013726	1	(0.64-1.6)	0.95	0.976207
POLR2J	0.283909	1.3	(0.9-2)	0.16	0.319286
POLR2I	0.179166	1.2	(0.79-1.8)	0.4	0.606102
POLR2H	0.888197	2.4	(1.6-3.8)	9e-05	0.000812727
POLR2G	0.636466	1.9	(1.1-3.3)	0.029	0.0956679
POLR2F	3.34122	28	(3.7-210)	0.0012	0.00755493
POLR2E	0.435505	1.5	(0.8-3)	0.19	0.364506
POLR2D	0.0577623	1.1	(0.68-1.6)	0.8	0.90303
POLR2C	-0.073696	0.93	(0.59-1.5)	0.75	0.874185
POLR2B	0.0519924	1.1	(0.79-1.4)	0.73	0.858711
POLR2A	-0.0587194	0.94	(0.72-1.2)	0.67	0.822775
POLR1E	0.171145	1.2	(0.69-2)	0.54	0.727048
POLR1D	0.5432	1.7	(0.97-3.1)	0.065	0.171923
POLR1C	0.442178	1.6	(0.89-2.7)	0.12	0.261022
POLR1B	0.0228786	1	(0.75-1.4)	0.88	0.943309
POLR1A	0.234007	1.3	(0.9-1.8)	0.18	0.349067
POLN	0.296205	1.3	(0.89-2)	0.16	0.319286
POLE4	0.172184	1.2	(0.78-1.8)	0.42	0.618583
POLE3	0.456691	1.6	(1-2.5)	0.052	0.145275
POLE2	0.643748	1.9	(1.2-2.9)	0.003	0.0167625
POLE	0.37986	1.5	(0.9-2.4)	0.13	0.276057
POLD4	0.158555	1.2	(0.8-1.7)	0.42	0.618583
POLD3	0.649809	1.9	(1.2-3.1)	0.0072	0.0347935
POLD2	0.380789	1.5	(0.92-2.3)	0.11	0.242815
POLD1	1.03965	2.8	(1.7-4.6)	2.2e-05	0.00026224
POLA2	0.896601	2.5	(1.4-4.2)	0.0013	0.00801517
POLA1	0.286837	1.3	(0.9-2)	0.15	0.307569
PNPT1	0.154247	1.2	(0.79-1.7)	0.43	0.626091
PNP	0.0806046	1.1	(0.8-1.5)	0.6	0.768481
PMS2	0.00403036	1	(0.77-1.3)	0.98	0.989966
PMF1	0.225836	1.3	(0.76-2.1)	0.38	0.588769
PLK4	0.632811	1.9	(1.3-2.6)	0.00025	0.00196053
PLK2	0.190396	1.2	(0.94-1.6)	0.14	0.291748
PLK1	0.666302	1.9	(1.6-2.4)	6.5e-09	1.1622e-06
PLIN3	-0.0523245	0.95	(0.63-1.4)	0.8	0.90303
PKMYT1	0.66892	2	(1.5-2.5)	1.2e-07	5.05304e-06
PIF1	0.908384	2.5	(1.8-3.5)	2.5e-07	8.94e-06
PIAS4	0.267596	1.3	(0.71-2.4)	0.39	0.594983
PHLDA1	0.0458475	1	(0.83-1.3)	0.7	0.844534
PHF8	0.0347542	1	(0.79-1.4)	0.8	0.90303
PHF20	0.0750017	1.1	(0.71-1.6)	0.72	0.857097
PDS5B	-0.238356	0.79	(0.59-1.1)	0.11	0.242815
PDS5A	0.0494545	1.1	(0.76-1.4)	0.76	0.878965
PCNT	0.49455	1.6	(1.1-2.4)	0.014	0.0574128
PCNA	0.383752	1.5	(0.99-2.2)	0.056	0.153571
PCM1	-0.21175	0.81	(0.59-1.1)	0.19	0.364506
PCF11	0.329627	1.4	(1-1.9)	0.05	0.141009
PCBP4	0.849996	2.3	(1.5-3.7)	0.00029	0.00219712
PBK	0.402298	1.5	(1.2-1.8)	6.8e-05	0.000646723
PARP2	1.06203	2.9	(1.7-4.9)	7.4e-05	0.000682021
PARP1	0.22505	1.3	(0.88-1.8)	0.21	0.391125
PALB2	0.150774	1.2	(0.79-1.7)	0.44	0.635477
PAK1IP1	-0.198603	0.82	(0.66-1)	0.074	0.185831
PAFAH1B1	0.0309927	1	(0.7-1.5)	0.87	0.941622
ORC6	0.777174	2.2	(1.7-2.8)	1.4e-08	1.788e-06
ORC5	0.117512	1.1	(0.77-1.6)	0.54	0.727048
ORC4	0.195438	1.2	(0.82-1.8)	0.33	0.535426
ORC3	0.0931899	1.1	(0.76-1.6)	0.62	0.786213
ORC2	0.43171	1.5	(0.98-2.4)	0.063	0.168629
ORC1	0.821771	2.3	(1.7-3.1)	1e-07	5.05304e-06
OPTN	0.205034	1.2	(0.92-1.6)	0.16	0.319286
OPN3	-0.0633297	0.94	(0.67-1.3)	0.71	0.852
OIP5	0.774261	2.2	(1.6-2.9)	1.2e-07	5.05304e-06
OFD1	0.551235	1.7	(1-3)	0.043	0.126454
ODF2	0.742607	2.1	(1.4-3.2)	0.00049	0.00344929
NUP98	0.00592962	1	(0.71-1.4)	0.97	0.986553
NUP93	-0.096078	0.91	(0.64-1.3)	0.59	0.762225
NUP88	0.0590513	1.1	(0.65-1.7)	0.81	0.906308
NUP85	1.39188	4	(2.2-7.2)	3.1e-06	5.32962e-05
NUP62	0.4425	1.6	(0.91-2.7)	0.11	0.242815
NUP54	0.453619	1.6	(1.1-2.3)	0.017	0.0675467
NUP50	0.0136677	1	(0.68-1.5)	0.95	0.976207
NUP43	0.436226	1.5	(0.91-2.6)	0.11	0.242815
NUP37	0.344516	1.4	(0.86-2.3)	0.17	0.334758
NUP35	0.102845	1.1	(0.65-1.9)	0.7	0.844534
NUP214	0.0586044	1.1	(0.66-1.7)	0.81	0.906308
NUP210	0.215697	1.2	(0.95-1.6)	0.11	0.242815
NUP205	0.227393	1.3	(0.92-1.7)	0.15	0.307569
NUP188	0.324785	1.4	(0.9-2.1)	0.14	0.291748
NUP160	0.066866	1.1	(0.8-1.4)	0.65	0.81046
NUP155	0.0284384	1	(0.72-1.5)	0.88	0.943309
NUP153	-0.0080106	0.99	(0.76-1.3)	0.95	0.976207
NUP133	0.219372	1.2	(0.86-1.8)	0.25	0.439096
NUP107	0.430574	1.5	(0.98-2.4)	0.059	0.158873
NUMA1	0.103705	1.1	(0.79-1.6)	0.55	0.736078
NUFIP2	0.068525	1.1	(0.75-1.5)	0.7	0.844534
NUF2	0.621984	1.9	(1.5-2.4)	1.7e-07	6.3325e-06
NUDT4	0.0331147	1	(0.8-1.3)	0.8	0.90303
NUDT2	0.184798	1.2	(0.8-1.8)	0.37	0.583386
NUDCD2	0.295859	1.3	(0.77-2.3)	0.29	0.484598
NUDC	0.238683	1.3	(0.76-2.1)	0.36	0.570638
NUCKS1	0.241101	1.3	(0.85-1.9)	0.25	0.439096
NT5M	0.350083	1.4	(0.98-2)	0.061	0.163766
NT5E	-0.210015	0.81	(0.64-1)	0.072	0.183909
NT5C3A	0.441776	1.6	(1-2.3)	0.036	0.11175
NT5C2	-0.0531118	0.95	(0.79-1.1)	0.57	0.749382
NT5C1B	-1.09407	0.33	(0.094-1.2)	0.09	0.213422
NT5C1A	-0.623056	0.54	(0.2-1.4)	0.22	0.401388
NT5C	0.233562	1.3	(0.95-1.7)	0.11	0.242815
NSL1	-0.0170342	0.98	(0.63-1.5)	0.94	0.972639
NPM1	0.274404	1.3	(0.87-2)	0.2	0.378013
NOS1	-0.207397	0.81	(0.56-1.2)	0.27	0.465087
NOP10	0.0611488	1.1	(0.64-1.8)	0.82	0.908401
NME7	0.605481	1.8	(1.1-3.1)	0.023	0.0812727
NME6	0.133149	1.1	(0.7-1.9)	0.59	0.762225
NME5	0.0488263	1.1	(0.76-1.4)	0.77	0.883671
NME4	-0.0932988	0.91	(0.59-1.4)	0.68	0.831628
NME3	0.346898	1.4	(1.1-1.9)	0.019	0.0725897
NME2	-0.308676	0.73	(0.53-1)	0.068	0.177236
NME1-NME2	0.108866	1.1	(0.76-1.6)	0.58	0.75586
NME1	0.108866	1.1	(0.76-1.6)	0.58	0.75586
NIPBL	-0.0225423	0.98	(0.71-1.3)	0.89	0.943843
NINL	0.100968	1.1	(0.88-1.4)	0.4	0.606102
NHP2	0.716291	2	(1.2-3.4)	0.0065	0.0319286
NFRKB	0.495002	1.6	(1.1-2.4)	0.012	0.0518261
NFIC	-0.309556	0.73	(0.48-1.1)	0.15	0.307569
NFIA	-0.742142	0.48	(0.3-0.75)	0.0015	0.00894
NEK9	0.00237058	1	(0.67-1.5)	0.99	0.99222
NEK7	-0.0869328	0.92	(0.68-1.2)	0.56	0.740592
NEK6	-0.0232499	0.98	(0.74-1.3)	0.87	0.941622
NEK2	0.456292	1.6	(1.3-1.9)	3.8e-06	6.29111e-05
NEDD1	0.0203527	1	(0.74-1.4)	0.9	0.948821
NDEL1	0.153921	1.2	(0.74-1.8)	0.51	0.709082
NDE1	0.0995028	1.1	(0.79-1.5)	0.56	0.740592
NDC80	0.388793	1.5	(1.1-2)	0.012	0.0518261
NDC1	0.295068	1.3	(0.95-1.9)	0.09	0.213422
NCS1	-0.118132	0.89	(0.67-1.2)	0.41	0.6109
NCOA3	0.161673	1.2	(0.89-1.6)	0.26	0.453099
NCAPH2	0.515653	1.7	(1-2.8)	0.042	0.124744
NCAPH	0.496735	1.6	(1.3-2)	8.9e-07	2.15043e-05
NCAPG2	0.543507	1.7	(1.3-2.4)	0.0008	0.00518261
NCAPG	0.476706	1.6	(1.3-2)	7.2e-05	0.000677558
NCAPD3	-0.167669	0.85	(0.75-0.96)	0.0085	0.0399947
NCAPD2	0.237967	1.3	(0.9-1.8)	0.18	0.349067
NBN	0.0934605	1.1	(0.82-1.5)	0.52	0.716302
MZT2B	0.184072	1.2	(0.9-1.6)	0.22	0.401388
MZT2A	0.244771	1.3	(0.94-1.7)	0.11	0.242815
MZT1	0.0577993	1.1	(0.77-1.5)	0.73	0.858711
MYC	0.0667699	1.1	(0.88-1.3)	0.5	0.698438
MYBL2	0.441448	1.6	(1.3-1.9)	9.4e-07	2.21147e-05
MUS81	1.38901	4	(2.3-7.1)	1.9e-06	3.53875e-05
MTPN	0.109744	1.1	(0.79-1.6)	0.54	0.727048
MSL1	0.497302	1.6	(1.1-2.4)	0.014	0.0574128
MSH6	0.19225	1.2	(0.83-1.8)	0.32	0.522044
MSH5	0.391515	1.5	(1-2.1)	0.035	0.109789
MSH4	0.803944	2.2	(1-4.9)	0.048	0.137099
MSH3	-0.153247	0.86	(0.64-1.1)	0.29	0.484598
MSH2	0.198723	1.2	(0.9-1.7)	0.2	0.378013
MRPS2	0.382082	1.5	(0.91-2.4)	0.12	0.261022
MRPS18B	-0.126239	0.88	(0.55-1.4)	0.6	0.768481
MRPL19	-0.0224796	0.98	(0.69-1.4)	0.9	0.948821
MORF4L2	0.36733	1.4	(0.88-2.4)	0.14	0.291748
MND1	0.606322	1.8	(1.4-2.3)	1.3e-06	2.76714e-05
MNAT1	0.615145	1.8	(1-3.3)	0.035	0.109789
MLLT6	0.32802	1.4	(0.96-2)	0.083	0.201089
MLH3	0.187728	1.2	(0.73-2)	0.46	0.6538
MLH1	0.296363	1.3	(0.85-2.1)	0.21	0.391125
MIS18BP1	0.0556332	1.1	(0.8-1.4)	0.69	0.840409
MIS18A	0.823342	2.3	(1.5-3.6)	0.00033	0.0024585
MIS12	0.0603406	1.1	(0.69-1.6)	0.78	0.890575
MDM4	0.777977	2.2	(1.4-3.4)	0.00051	0.00350723
MDM2	-0.118565	0.89	(0.62-1.3)	0.52	0.716302
MDC1	0.455812	1.6	(1.1-2.3)	0.023	0.0812727
MCRS1	0.895412	2.4	(1.2-5.2)	0.02	0.0748117
MCPH1	-0.419415	0.66	(0.44-0.98)	0.042	0.124744
MCM8	0.041269	1	(0.73-1.5)	0.82	0.908401
MCM7	1.03529	2.8	(1.9-4.2)	4.3e-07	1.2689e-05
MCM6	0.39525	1.5	(1.1-2.1)	0.025	0.0853053
MCM5	0.6399	1.9	(1.2-3.1)	0.0087	0.0402995
MCM4	0.365375	1.4	(1.1-1.9)	0.0061	0.0306371
MCM3	0.662416	1.9	(1.2-3.1)	0.0071	0.0344967
MCM2	0.369185	1.4	(1.1-2)	0.018	0.0702707
MCM10	0.751582	2.1	(1.6-2.9)	1.4e-06	2.9107e-05
MAX	0.115346	1.1	(0.58-2.2)	0.73	0.858711
MAU2	0.327958	1.4	(0.9-2.1)	0.13	0.276057
MASTL	0.451127	1.6	(1-2.4)	0.032	0.102906
MAPRE1	0.133253	1.1	(0.71-1.8)	0.58	0.75586
MAPK3	0.397242	1.5	(0.87-2.5)	0.15	0.307569
MAPK1	-0.216097	0.81	(0.59-1.1)	0.16	0.319286
MAD2L1	0.626982	1.9	(1.4-2.6)	7.8e-05	0.000711551
MAD1L1	0.0408963	1	(0.69-1.6)	0.84	0.922555
LYN	0.0509186	1.1	(0.77-1.4)	0.75	0.874185
LYAR	0.526593	1.7	(1.1-2.7)	0.024	0.0831628
LRIF1	-0.0119333	0.99	(0.69-1.4)	0.95	0.976207
LPIN3	0.575743	1.8	(1.3-2.4)	6.3e-05	0.000618923
LPIN2	0.175639	1.2	(0.88-1.6)	0.26	0.453099
LPIN1	0.120582	1.1	(0.78-1.6)	0.52	0.716302
LNP1	0.125148	1.1	(0.74-1.7)	0.56	0.740592
LMNB1	0.454169	1.6	(1.3-2)	5.8e-05	0.000576133
LMNA	0.133686	1.1	(0.84-1.6)	0.39	0.594983
LINC00641	0.128914	1.1	(0.79-1.6)	0.49	0.688774
LIN9	0.334592	1.4	(0.95-2.1)	0.09	0.213422
LIN54	0.00769402	1	(0.69-1.5)	0.97	0.986553
LIN52	0.0379589	1	(0.65-1.7)	0.88	0.943309
LIN37	1.57212	4.8	(2.6-8.8)	4e-07	1.2331e-05
LIG1	0.908492	2.5	(1.6-3.8)	3.2e-05	0.0003576
LEMD3	-0.0701177	0.93	(0.67-1.3)	0.68	0.831628
LEMD2	1.67809	5.4	(2.7-11)	1.7e-06	3.23362e-05
LCMT1	0.607805	1.8	(0.93-3.6)	0.082	0.201089
LBR	0.214643	1.2	(0.94-1.6)	0.13	0.276057
LARP7	0.303447	1.4	(0.84-2.2)	0.22	0.401388
LARP1	0.301483	1.4	(0.94-1.9)	0.1	0.227481
KRAS	0.0844195	1.1	(0.81-1.5)	0.58	0.75586
KPNB1	0.169215	1.2	(0.81-1.7)	0.39	0.594983
KNTC1	0.599245	1.8	(1.3-2.6)	0.0013	0.00801517
KIF2C	0.730824	2.1	(1.6-2.6)	4.1e-09	9.1635e-07
KIF2B	-1.25775	0.28	(2.9e-05-2800)	0.79	0.899694
KIF2A	-0.0711888	0.93	(0.73-1.2)	0.56	0.740592
KIF23	0.656276	1.9	(1.5-2.6)	5.1e-06	7.99895e-05
KIF20A	0.475724	1.6	(1.3-2)	9.1e-06	0.00012516
KIF18A	0.780245	2.2	(1.5-3.3)	0.00017	0.00136919
KIAA0586	-0.0596707	0.94	(0.65-1.4)	0.76	0.878965
KDM5B	0.173081	1.2	(0.86-1.6)	0.3	0.499441
KAT5	0.0844611	1.1	(0.69-1.7)	0.72	0.857097
JMJD1C	-0.0323207	0.97	(0.76-1.2)	0.79	0.899694
JAK2	-0.0111242	0.99	(0.72-1.4)	0.94	0.972639
ITPA	0.345726	1.4	(0.91-2.2)	0.13	0.276057
ITGB3BP	0.519304	1.7	(1.1-2.5)	0.014	0.0574128
ISY1	0.56537	1.8	(1-3)	0.034	0.107406
IST1	-0.183456	0.83	(0.54-1.3)	0.41	0.6109
INO80E	0.863051	2.4	(1.5-3.7)	0.00013	0.00107611
INO80D	-0.0121151	0.99	(0.67-1.5)	0.95	0.976207
INO80C	-0.0642738	0.94	(0.55-1.6)	0.81	0.906308
INO80B	0.423003	1.5	(1-2.3)	0.036	0.11175
INO80	0.170479	1.2	(0.81-1.7)	0.39	0.594983
INCENP	0.261678	1.3	(0.95-1.8)	0.1	0.227481
ILF2	0.43885	1.6	(0.96-2.5)	0.073	0.185403
IFIT2	0.13281	1.1	(0.91-1.4)	0.25	0.439096
IFIT1	0.173746	1.2	(1-1.4)	0.057	0.154888
HUS1	0.0288721	1	(0.69-1.5)	0.89	0.943843
HSPA8	0.119464	1.1	(0.86-1.5)	0.38	0.588769
HSPA2	0.00199574	1	(0.76-1.3)	0.99	0.99222
HSP90AB1	0.112165	1.1	(0.73-1.7)	0.61	0.776838
HSP90AA1	-0.0251211	0.98	(0.69-1.4)	0.89	0.943843
HMMR	0.421291	1.5	(1.2-1.9)	0.00013	0.00107611
HMGN1	0.643198	1.9	(1.2-2.9)	0.0033	0.017989
HMGA2	-0.225495	0.8	(0.0024-260)	0.94	0.972639
HMGA1	0.376693	1.5	(0.97-2.2)	0.069	0.178283
HMG20B	-0.141933	0.87	(0.6-1.3)	0.45	0.645746
HJURP	0.505133	1.7	(1.3-2)	1.5e-06	3.04773e-05
HIRA	0.662078	1.9	(1.1-3.4)	0.019	0.0725897
HIF1A	-0.0559743	0.95	(0.75-1.2)	0.64	0.802468
HERC2	0.0320601	1	(0.77-1.4)	0.83	0.917206
HDAC8	0.832381	2.3	(1.1-4.6)	0.02	0.0748117
HDAC1	0.0903202	1.1	(0.79-1.5)	0.59	0.762225
HAUS8	1.50977	4.5	(2.5-8.3)	1.1e-06	2.39854e-05
HAUS7	0.394091	1.5	(1-2.1)	0.025	0.0853053
HAUS6	0.260127	1.3	(0.9-1.9)	0.17	0.334758
HAUS5	1.0447	2.8	(1.7-4.7)	6.6e-05	0.000634452
HAUS4	-0.278345	0.76	(0.52-1.1)	0.15	0.307569
HAUS3	0.330275	1.4	(0.93-2.1)	0.11	0.242815
HAUS2	0.0399626	1	(0.7-1.6)	0.84	0.922555
HAUS1	0.256436	1.3	(0.81-2.1)	0.28	0.473195
GTSE1	0.6607	1.9	(1.5-2.5)	1.2e-07	5.05304e-06
GTF3C4	0.0978089	1.1	(0.79-1.5)	0.57	0.749382
GTF2H5	0.0431627	1	(0.59-1.8)	0.88	0.943309
GTF2H4	1.42616	4.2	(2.4-7.2)	2.8e-07	9.27111e-06
GTF2H3	0.00121935	1	(0.73-1.4)	0.99	0.99222
GTF2H2	0.123309	1.1	(0.75-1.7)	0.56	0.740592
GTF2H1	0.214187	1.2	(0.77-2)	0.38	0.588769
GSPT1	-0.0222768	0.98	(0.68-1.4)	0.9	0.948821
GSK3B	0.138627	1.1	(0.84-1.6)	0.38	0.588769
GSE1	-0.00428965	1	(0.75-1.3)	0.98	0.989966
GRPEL1	0.414692	1.5	(0.84-2.7)	0.17	0.334758
GPS1	0.168963	1.2	(0.65-2.1)	0.58	0.75586
GORASP2	-0.134004	0.87	(0.59-1.3)	0.5	0.698438
GORASP1	0.329198	1.4	(0.83-2.3)	0.21	0.391125
GOLGA2	0.342338	1.4	(0.96-2.1)	0.078	0.194782
GMNN	0.402729	1.5	(1.2-1.8)	0.00017	0.00136919
GINS4	0.715193	2	(1.4-3)	0.00026	0.00200379
GINS3	0.674283	2	(1.2-3.3)	0.013	0.0545634
GINS2	0.329552	1.4	(1.1-1.8)	0.017	0.0675467
GINS1	0.593649	1.8	(1.4-2.4)	7.3e-05	0.000679812
GDF15	-0.118475	0.89	(0.76-1)	0.13	0.276057
GATA2	0.410171	1.5	(1.1-2)	0.005	0.0261404
GAR1	0.927378	2.5	(1.4-4.6)	0.0021	0.0122706
G3BP1	0.0995189	1.1	(0.77-1.6)	0.59	0.762225
FZR1	0.621323	1.9	(0.96-3.6)	0.065	0.171923
FXR1	0.133009	1.1	(0.68-1.9)	0.62	0.786213
FRS2	-0.0156849	0.98	(0.73-1.3)	0.92	0.96422
FOXM1	0.506776	1.7	(1.3-2)	1.7e-06	3.23362e-05
FOXK2	0.510155	1.7	(0.91-3)	0.098	0.227481
FOPNL	0.347241	1.4	(0.9-2.2)	0.14	0.291748
FKBPL	0.486166	1.6	(1.1-2.5)	0.023	0.0812727
FKBP6	0.140917	1.2	(0.15-8.6)	0.89	0.943843
FGFR1OP	1.00932	2.7	(1.5-4.9)	0.00061	0.0040697
FEN1	0.881625	2.4	(1.6-3.6)	1.6e-05	0.000198667
FBXW11	0.095379	1.1	(0.81-1.5)	0.55	0.736078
FBXO5	0.506432	1.7	(1.1-2.5)	0.013	0.0545634
FBXL7	0.0624225	1.1	(0.75-1.5)	0.73	0.858711
FBXL18	0.131948	1.1	(0.83-1.6)	0.42	0.618583
FANCM	0.225709	1.3	(0.79-2)	0.34	0.547676
FANCL	-0.0328116	0.97	(0.62-1.5)	0.88	0.943309
FANCI	0.434657	1.5	(1.1-2.1)	0.0081	0.0383143
FANCG	0.927479	2.5	(1.6-4)	9.3e-05	0.00083142
FANCF	0.219248	1.2	(0.85-1.8)	0.26	0.453099
FANCE	0.544317	1.7	(1.1-2.7)	0.02	0.0748117
FANCD2	0.54577	1.7	(1.2-2.6)	0.0064	0.031611
FANCC	0.848452	2.3	(1.6-3.5)	4.6e-05	0.00047269
FANCB	1.09791	3	(1.6-5.6)	0.00048	0.00340571
FANCA	0.913108	2.5	(1.7-3.7)	8.7e-06	0.000123457
FAN1	-0.0687682	0.93	(0.72-1.2)	0.6	0.768481
FAM189B	0.803233	2.2	(1.5-3.4)	0.00012	0.00101208
EXO1	0.667482	1.9	(1.5-2.5)	3.7e-07	1.18136e-05
ESPL1	0.792017	2.2	(1.7-3)	9.3e-08	5.05304e-06
ESCO2	0.625486	1.9	(1.2-2.9)	0.0062	0.0309654
ESCO1	0.0199116	1	(0.7-1.5)	0.92	0.96422
ERCC8	-0.295154	0.74	(0.46-1.2)	0.22	0.401388
ERCC6L	0.699884	2	(1.4-2.8)	3.6e-05	0.000387759
ERCC6	-0.123691	0.88	(0.59-1.3)	0.55	0.736078
ERCC4	-0.14069	0.87	(0.63-1.2)	0.39	0.594983
ERCC3	0.359484	1.4	(0.92-2.2)	0.11	0.242815
ERCC2	0.360932	1.4	(0.85-2.4)	0.18	0.349067
ERCC1	0.0928225	1.1	(0.6-2)	0.76	0.878965
EP400	0.0711256	1.1	(0.77-1.5)	0.67	0.822775
EP300	-0.0221686	0.98	(0.78-1.2)	0.85	0.93125
ENTPD8	0.216763	1.2	(1-1.5)	0.038	0.115551
ENTPD6	-0.233868	0.79	(0.52-1.2)	0.26	0.453099
ENTPD5	-0.190866	0.83	(0.7-0.97)	0.019	0.0725897
ENTPD4	-0.207212	0.81	(0.61-1.1)	0.15	0.307569
ENTPD3	-0.237265	0.79	(0.6-1)	0.083	0.201089
ENTPD1	0.163521	1.2	(0.81-1.7)	0.39	0.594983
ENSA	1.31011	3.7	(2.2-6.4)	2.1e-06	3.7548e-05
EML4	-0.0571415	0.94	(0.72-1.2)	0.68	0.831628
EME2	0.578861	1.8	(1.4-2.3)	1e-06	2.29231e-05
EME1	0.940358	2.6	(1.8-3.6)	2.2e-08	2.18533e-06
EMD	1.74555	5.7	(2.7-12)	5.7e-06	8.63695e-05
ELP3	-0.442981	0.64	(0.42-0.98)	0.039	0.117791
E2F6	0.334639	1.4	(0.76-2.6)	0.28	0.473195
E2F5	0.401933	1.5	(1.1-2.1)	0.017	0.0675467
E2F4	0.425455	1.5	(0.89-2.6)	0.12	0.261022
E2F3	0.316608	1.4	(1-1.9)	0.043	0.126454
E2F2	0.82387	2.3	(1.6-3.2)	7.5e-07	1.94126e-05
E2F1	0.638073	1.9	(1.5-2.4)	1.2e-07	5.05304e-06
DYRK1A	-0.0300226	0.97	(0.66-1.4)	0.88	0.943309
DYNLL2	0.160883	1.2	(0.7-2)	0.54	0.727048
DYNLL1	1.17848	3.2	(1.8-5.7)	4.3e-05	0.000447
DYNC1LI2	-0.0772957	0.93	(0.77-1.1)	0.42	0.618583
DYNC1LI1	0.243897	1.3	(0.79-2)	0.31	0.513222
DYNC1I2	-0.0375936	0.96	(0.69-1.3)	0.82	0.908401
DYNC1I1	-0.279498	0.76	(0.57-1)	0.049	0.138627
DYNC1H1	-0.0864393	0.92	(0.65-1.3)	0.63	0.796634
DUT	0.789976	2.2	(1.4-3.6)	0.0015	0.00894
DTYMK	0.598625	1.8	(1.2-2.8)	0.0077	0.036616
DTL	0.500538	1.6	(1.3-2.1)	0.00011	0.000954757
DSP	-0.0750587	0.93	(0.73-1.2)	0.53	0.724495
DSN1	0.900653	2.5	(1.7-3.7)	7.7e-06	0.000111029
DSCC1	0.526531	1.7	(1.2-2.3)	0.0011	0.00697447
DPYS	-0.230152	0.79	(0.65-0.97)	0.021	0.0775785
DPYD	-0.033641	0.97	(0.78-1.2)	0.75	0.874185
DNAJB6	0.632749	1.9	(1.1-3.3)	0.028	0.0930558
DNA2	0.493005	1.6	(1.2-2.3)	0.0044	0.0232757
DMC1	-0.779701	0.46	(0.15-1.4)	0.16	0.319286
DKC1	0.193436	1.2	(0.79-1.9)	0.38	0.588769
DIDO1	0.195839	1.2	(0.83-1.8)	0.32	0.522044
DHODH	-0.0853116	0.92	(0.57-1.5)	0.72	0.857097
DHFR	0.150718	1.2	(0.89-1.5)	0.27	0.465087
DEXI	-0.515333	0.6	(0.35-1)	0.053	0.147607
DDB2	-0.114078	0.89	(0.62-1.3)	0.54	0.727048
DDB1	0.0573224	1.1	(0.7-1.6)	0.78	0.890575
DCTN6	-0.128516	0.88	(0.59-1.3)	0.52	0.716302
DCTN3	0.764406	2.1	(1.2-3.9)	0.011	0.0486832
DCTN2	0.393443	1.5	(0.73-3)	0.28	0.473195
DCTN1	-0.0709649	0.93	(0.61-1.4)	0.74	0.868189
DCTD	-0.0972958	0.91	(0.57-1.5)	0.69	0.840409
DCP1A	0.154632	1.2	(0.82-1.7)	0.38	0.588769
DCLRE1B	0.471352	1.6	(1.1-2.4)	0.027	0.0907444
DCLRE1A	-0.0634907	0.94	(0.7-1.3)	0.67	0.822775
DCK	0.0888821	1.1	(0.82-1.5)	0.54	0.727048
DBF4	0.449644	1.6	(1.1-2.3)	0.023	0.0812727
CYTH3	0.299618	1.3	(1.1-1.7)	0.019	0.0725897
CWC15	0.870082	2.4	(1.3-4.4)	0.006	0.0303051
CUL4B	0.108738	1.1	(0.77-1.6)	0.56	0.740592
CUL4A	-0.139091	0.87	(0.6-1.3)	0.46	0.6538
CUL1	0.475223	1.6	(0.91-2.9)	0.1	0.227481
CTR9	0.0133279	1	(0.72-1.4)	0.94	0.972639
CTPS2	0.319053	1.4	(0.84-2.3)	0.2	0.378013
CTPS1	0.4301	1.5	(1-2.3)	0.038	0.115551
CTDNEP1	0.1511	1.2	(0.61-2.2)	0.65	0.81046
CTC1	0.261576	1.3	(0.86-2)	0.21	0.391125
CSNK2B	0.0749508	1.1	(0.64-1.8)	0.78	0.890575
CSNK2A2	-0.0979945	0.91	(0.54-1.5)	0.71	0.852
CSNK2A1	0.186495	1.2	(0.81-1.8)	0.36	0.570638
CSNK1E	0.554322	1.7	(1.1-2.8)	0.023	0.0812727
CSNK1D	0.425585	1.5	(0.9-2.6)	0.12	0.261022
CRYBA1	1.13237	3.1	(1.1-8.4)	0.026	0.0880455
COPS8	0.429289	1.5	(0.83-2.8)	0.17	0.334758
COPS7B	1.20936	3.4	(1.6-6.9)	0.0011	0.00697447
COPS7A	-0.40697	0.67	(0.42-1.1)	0.083	0.201089
COPS6	0.626838	1.9	(0.95-3.7)	0.068	0.177236
COPS5	0.654174	1.9	(1.3-2.9)	0.0023	0.0132658
COPS4	0.162384	1.2	(0.77-1.8)	0.46	0.6538
COPS3	0.490034	1.6	(0.91-2.9)	0.1	0.227481
COPS2	-0.19393	0.82	(0.55-1.2)	0.35	0.560753
CNTRL	0.188771	1.2	(0.85-1.7)	0.29	0.484598
CNIH4	0.814877	2.3	(1.2-4.1)	0.0074	0.0355677
CNEP1R1	0.263428	1.3	(0.8-2.1)	0.29	0.484598
CMPK2	0.336493	1.4	(1.1-1.8)	0.0051	0.0265081
CMPK1	-0.302087	0.74	(0.53-1)	0.067	0.176171
CLSPN	0.641445	1.9	(1.3-2.7)	0.00057	0.00383143
CLIP1	0.0225392	1	(0.76-1.4)	0.88	0.943309
CLASP2	0.0243991	1	(0.72-1.5)	0.89	0.943843
CLASP1	-0.12516	0.88	(0.63-1.2)	0.46	0.6538
CKS1B	0.792245	2.2	(1.5-3.2)	3.6e-05	0.000387759
CKAP5	0.195894	1.2	(0.88-1.7)	0.23	0.414556
CHTF8	-0.180512	0.83	(0.62-1.1)	0.22	0.401388
CHTF18	0.795104	2.2	(1.7-2.9)	1.8e-08	2.0115e-06
CHMP7	-0.154824	0.86	(0.54-1.4)	0.51	0.709082
CHMP6	0.303762	1.4	(0.81-2.3)	0.25	0.439096
CHMP4C	0.340616	1.4	(1.1-1.8)	0.013	0.0545634
CHMP4B	0.315104	1.4	(0.71-2.6)	0.34	0.547676
CHMP4A	0.0364326	1	(0.68-1.6)	0.87	0.941622
CHMP3	-0.115632	0.89	(0.59-1.3)	0.58	0.75586
CHMP2B	-0.00496776	1	(0.71-1.4)	0.98	0.989966
CHMP2A	0.0789412	1.1	(0.64-1.8)	0.77	0.883671
CHEK2	0.731198	2.1	(1.3-3.3)	0.0014	0.00845676
CHEK1	0.823141	2.3	(1.5-3.5)	0.00011	0.000954757
CETN2	0.0174716	1	(0.61-1.7)	0.95	0.976207
CEP78	0.180488	1.2	(0.78-1.8)	0.41	0.6109
CEP76	-0.167935	0.85	(0.56-1.3)	0.43	0.626091
CEP72	0.501956	1.7	(1.1-2.5)	0.014	0.0574128
CEP70	0.384222	1.5	(1.1-2)	0.023	0.0812727
CEP63	0.192821	1.2	(0.74-2)	0.44	0.635477
CEP57	0.180454	1.2	(0.83-1.7)	0.33	0.535426
CEP41	0.110737	1.1	(0.65-1.9)	0.69	0.840409
CEP290	0.100399	1.1	(0.79-1.6)	0.56	0.740592
CEP250	0.41475	1.5	(0.94-2.4)	0.085	0.204825
CEP192	0.191034	1.2	(0.91-1.6)	0.2	0.378013
CEP164	1.03815	2.8	(1.7-4.7)	6.4e-05	0.000621913
CEP152	0.620703	1.9	(1.1-3.3)	0.033	0.104989
CEP135	0.361989	1.4	(0.93-2.2)	0.099	0.227481
CEP131	1.17967	3.3	(2.1-5.1)	2.8e-07	9.27111e-06
CENPW	0.619333	1.9	(1.4-2.5)	0.0001	0.000885149
CENPU	0.418916	1.5	(1.2-1.9)	0.00012	0.00101208
CENPT	0.685593	2	(1.3-2.9)	0.00051	0.00350723
CENPQ	0.242833	1.3	(0.86-1.9)	0.23	0.414556
CENPP	1.29302	3.6	(2-6.6)	2.3e-05	0.000270553
CENPO	0.471372	1.6	(1.1-2.4)	0.028	0.0930558
CENPN	-0.0605309	0.94	(0.79-1.1)	0.49	0.688774
CENPM	0.312531	1.4	(1.1-1.7)	0.0053	0.027231
CENPL	0.395291	1.5	(0.99-2.2)	0.058	0.157127
CENPK	0.615563	1.9	(1.3-2.6)	0.00038	0.00278459
CENPJ	0.734665	2.1	(1.3-3.3)	0.0014	0.00845676
CENPI	0.870949	2.4	(1.7-3.4)	2.6e-06	4.55765e-05
CENPH	0.539652	1.7	(1.2-2.4)	0.0028	0.015843
CENPF	0.445226	1.6	(1.3-1.9)	3.3e-05	0.000364222
CENPE	0.671829	2	(1.4-2.7)	2.1e-05	0.000253703
CENPC	0.0849004	1.1	(0.74-1.6)	0.67	0.822775
CENPA	0.576919	1.8	(1.4-2.2)	7.1e-08	4.88262e-06
CDT1	0.517612	1.7	(1.3-2.1)	3.9e-06	6.33927e-05
CDKN3	0.540885	1.7	(1.4-2.1)	1.1e-06	2.39854e-05
CDKN2D	0.970564	2.6	(1.8-3.8)	4.4e-07	1.2689e-05
CDKN2C	0.436706	1.5	(1.2-2)	0.00051	0.00350723
CDKN2B	0.282316	1.3	(1-1.7)	0.025	0.0853053
CDKN2A	0.261968	1.3	(1-1.7)	0.036	0.11175
CDKN1C	-0.0287816	0.97	(0.71-1.3)	0.86	0.93761
CDKN1B	0.149745	1.2	(0.81-1.7)	0.41	0.6109
CDKN1A	-0.179477	0.84	(0.68-1)	0.087	0.20852
CDK7	0.091996	1.1	(0.74-1.6)	0.65	0.81046
CDK6	-0.261502	0.77	(0.63-0.94)	0.011	0.0486832
CDK5RAP2	0.36257	1.4	(0.9-2.3)	0.13	0.276057
CDK4	0.362051	1.4	(0.94-2.2)	0.091	0.214654
CDK2	0.433983	1.5	(1-2.4)	0.052	0.145275
CDK11B	0.792027	2.2	(1.1-4.5)	0.027	0.0907444
CDK11A	0.426221	1.5	(0.96-2.4)	0.074	0.185831
CDK1	0.441936	1.6	(1.3-1.9)	8.9e-06	0.000124322
CDCA8	0.588394	1.8	(1.4-2.4)	2.1e-05	0.000253703
CDCA5	0.672289	2	(1.6-2.5)	4.1e-09	9.1635e-07
CDC7	0.44013	1.6	(1.1-2.1)	0.0067	0.0327311
CDC6	0.445644	1.6	(1.2-2.1)	0.0016	0.00941053
CDC45	0.593171	1.8	(1.5-2.3)	1.1e-07	5.05304e-06
CDC42	0.184378	1.2	(0.76-1.9)	0.43	0.626091
CDC27	-0.071533	0.93	(0.65-1.3)	0.7	0.844534
CDC26	1.03399	2.8	(1.6-4.8)	0.0002	0.0015823
CDC25C	0.777893	2.2	(1.6-2.9)	6.5e-08	4.8425e-06
CDC25B	0.714504	2	(1.5-2.9)	4.1e-05	0.000431224
CDC25A	0.188436	1.2	(0.83-1.7)	0.32	0.522044
CDC23	-0.00755	0.99	(0.68-1.5)	0.97	0.986553
CDC20	0.545874	1.7	(1.4-2.1)	3.8e-08	3.3972e-06
CDC16	0.215633	1.2	(0.71-2.2)	0.45	0.645746
CDC14A	-0.0893005	0.91	(0.74-1.1)	0.41	0.6109
CDA	0.179962	1.2	(0.92-1.6)	0.18	0.349067
CD24	-0.0578188	0.94	(0.8-1.1)	0.5	0.698438
CCSAP	0.557058	1.7	(1.1-2.7)	0.0093	0.0424194
CCP110	0.394202	1.5	(1.1-2.1)	0.024	0.0831628
CCNH	0.323973	1.4	(1-1.9)	0.038	0.115551
CCNE2	0.644062	1.9	(1.4-2.6)	1.6e-05	0.000198667
CCNE1	0.720779	2.1	(1.4-3.1)	0.00042	0.00300384
CCND3	-0.00273318	1	(0.62-1.6)	0.99	0.99222
CCND2	-0.081991	0.92	(0.74-1.1)	0.46	0.6538
CCND1	0.113684	1.1	(0.77-1.6)	0.55	0.736078
CCNB2	0.49315	1.6	(1.3-2.1)	4.7e-05	0.000477477
CCNB1	0.445472	1.6	(1.2-2)	0.00056	0.00379273
CCNA2	0.484327	1.6	(1.3-2)	1.1e-05	0.000144618
CCNA1	0.575974	1.8	(0.94-3.4)	0.075	0.187815
CC2D1B	0.851374	2.3	(1.2-4.4)	0.009	0.0412615
CBX3	0.499295	1.6	(1.1-2.4)	0.01	0.0449246
CANT1	-0.254761	0.78	(0.59-1)	0.07	0.179828
CAD	0.433787	1.5	(1.1-2.2)	0.022	0.0796275
CABLES1	0.565207	1.8	(1.2-2.6)	0.0029	0.0163057
CABIN1	0.261563	1.3	(0.8-2.1)	0.29	0.484598
C4A	-0.0336761	0.97	(0.83-1.1)	0.67	0.822775
C3orf62	0.661841	1.9	(1-3.6)	0.034	0.107406
BUB3	0.270727	1.3	(0.85-2)	0.22	0.401388
BUB1B	0.537169	1.7	(1.3-2.2)	2.7e-05	0.000305544
BUB1	0.558906	1.7	(1.4-2.2)	2e-06	3.64898e-05
BTRC	-0.146813	0.86	(0.6-1.2)	0.42	0.618583
BTBD3	-0.0905413	0.91	(0.67-1.2)	0.56	0.740592
BRIP1	0.440446	1.6	(1-2.4)	0.042	0.124744
BRCC3	-0.167056	0.85	(0.62-1.2)	0.3	0.499441
BRCA2	0.735925	2.1	(1.2-3.6)	0.0096	0.0435655
BRCA1	0.450652	1.6	(1.1-2.2)	0.013	0.0545634
BORA	0.26144	1.3	(0.81-2.1)	0.28	0.473195
BLZF1	-0.00597279	0.99	(0.69-1.4)	0.97	0.986553
BLM	0.737773	2.1	(1.4-3.1)	0.00014	0.00114826
BIRC5	0.490498	1.6	(1.3-2)	4.8e-07	1.341e-05
BARD1	0.295582	1.3	(0.99-1.8)	0.057	0.154888
BANF1	0.649435	1.9	(1.1-3.3)	0.022	0.0796275
BABAM1	0.464653	1.6	(0.96-2.6)	0.07	0.179828
B9D2	0.0262014	1	(0.67-1.6)	0.9	0.948821
AURKB	0.554328	1.7	(1.4-2.1)	1.3e-07	5.05304e-06
AURKA	0.548402	1.7	(1.3-2.2)	2.6e-05	0.000298
ATRIP	1.64515	5.2	(0.85-32)	0.074	0.185831
ATR	0.0892736	1.1	(0.83-1.4)	0.52	0.716302
ATM	0.0136628	1	(0.76-1.4)	0.93	0.970152
ASF1A	-0.0657207	0.94	(0.65-1.3)	0.72	0.857097
ARPP19	-0.0452072	0.96	(0.66-1.4)	0.81	0.906308
AQR	-0.182762	0.83	(0.61-1.1)	0.25	0.439096
AOC3	-0.225647	0.8	(0.66-0.97)	0.02	0.0748117
AOC2	0.260906	1.3	(0.95-1.8)	0.096	0.224084
ANTXR1	0.149578	1.2	(0.95-1.4)	0.14	0.291748
ANP32E	0.152555	1.2	(0.89-1.5)	0.27	0.465087
ANKLE2	0.391723	1.5	(0.84-2.6)	0.17	0.334758
ANAPC7	0.719923	2.1	(1-4)	0.037	0.114457
ANAPC5	0.580109	1.8	(1.1-3)	0.026	0.0880455
ANAPC4	0.533449	1.7	(1.1-2.8)	0.03	0.0975273
ANAPC2	0.925093	2.5	(1.5-4.2)	0.00041	0.00295597
ANAPC16	-0.245277	0.78	(0.45-1.4)	0.39	0.594983
ANAPC15	0.274017	1.3	(0.7-2.5)	0.39	0.594983
ANAPC11	0.348031	1.4	(0.93-2.1)	0.1	0.227481
ANAPC10	0.308062	1.4	(0.77-2.4)	0.28	0.473195
ANAPC1	0.0606186	1.1	(0.76-1.5)	0.72	0.857097
AMD1	-0.0556594	0.95	(0.77-1.2)	0.59	0.762225
ALMS1	-0.0238834	0.98	(0.7-1.4)	0.89	0.943843
AKT3	-0.178174	0.84	(0.62-1.1)	0.24	0.428263
AKT2	0.477723	1.6	(0.91-2.8)	0.1	0.227481
AKT1	0.256474	1.3	(0.78-2.1)	0.32	0.522044
AKAP9	0.0761899	1.1	(0.85-1.4)	0.53	0.724495
AKAP13	-0.0118988	0.99	(0.75-1.3)	0.93	0.970152
AK3	-0.183694	0.83	(0.58-1.2)	0.32	0.522044
AJUBA	0.0665695	1.1	(0.84-1.4)	0.6	0.768481
AHCTF1	0.0244302	1	(0.73-1.4)	0.89	0.943843
AGPAT3	-0.018658	0.98	(0.66-1.5)	0.93	0.970152
AGFG1	0.164502	1.2	(0.8-1.7)	0.4	0.606102
AFAP1	-0.116047	0.89	(0.66-1.2)	0.45	0.645746
ACTR8	-0.00630437	0.99	(0.69-1.4)	0.97	0.986553
ACTR5	0.756057	2.1	(1.1-4.1)	0.022	0.0796275
ACTR1A	-0.141338	0.87	(0.45-1.7)	0.67	0.822775
ACTL6A	0.267507	1.3	(0.9-1.9)	0.16	0.319286
ACTB	-0.0590057	0.94	(0.6-1.5)	0.8	0.90303
ACD	0.524846	1.7	(1-2.8)	0.045	0.130617
ABL1	0.0992246	1.1	(0.76-1.6)	0.6	0.768481
AAAS	1.14782	3.2	(1.5-6.8)	0.0037	0.0199265

## Sheet: Table S7
Table S7 The result of Bootstrapping-based Cox regression analysis.
Gene	Numbers of P <0.01
UBE2T	1000
UBE2C	1000
TROAP	1000
TPX2	1000
TK1	1000
SYCE2	1000
SPC25	1000
SPC24	1000
RFC2	1000
RAD54L	1000
PTTG1	1000
PLK1	1000
PKMYT1	1000
PIF1	1000
ORC6	1000
OIP5	1000
NUP85	1000
NUF2	1000
NEK2	1000
NCAPH	1000
MYBL2	1000
MUS81	1000
MCM7	1000
LIN37	1000
LEMD2	1000
KIF2C	1000
HAUS8	1000
GTF2H4	1000
FOXM1	1000
EXO1	1000
ESPL1	1000
EME2	1000
EME1	1000
E2F1	1000
CHTF18	1000
CEP131	1000
CENPA	1000
CDKN3	1000
CDCA5	1000
CDC45	1000
CDC25C	1000
CDC20	1000
BUB1	1000
BIRC5	1000
AURKB	1000
TYMS	999
RRM2	999
RFC4	999
ORC1	999
MND1	999
KIF23	999
HJURP	999
GTSE1	999
E2F2	999
DSN1	999
CDKN2D	999
CDK1	999
UCKL1	998
RAD9A	998
MCM10	998
FANCA	998
ENSA	998
EMD	998
CDT1	998
CENPI	997
PRC1	996
POLD1	996
KIF20A	995
TUBB3	994
FEN1	994
CKS1B	994
CEP164	994
CENPP	993
RPS27	992
CENPF	991
PARP2	990
LIG1	990
CDC25B	990
CCNA2	990
HAUS5	989
RAD51	988
CENPE	988
CDCA8	988
LPIN3	987
INO80E	987
CCNE2	986
CCNB2	986
BUB1B	986
LMNB1	981
CENPU	981
POLR2H	980
DYNLL1	980
AURKA	979
FANCG	978
XRCC2	977
PPP2R5B	977
FANCC	976
PBK	971
GINS1	971
ERCC6L	970
TOP2A	968
NCAPG	963
GMNN	960
DTL	957
CHEK1	957
CENPW	954
MAD2L1	949
HMMR	938
PPP2R3B	937
FAM189B	936
CDC26	931
PSMC3IP	930
BLM	927
SPDL1	926
CENPT	926
KIF18A	921
XRCC3	920
ANAPC2	918
MDM4	909
MIS18A	907
UVSSA	896
PLK4	894
CCNE1	894
SKA1	888
RFC5	886
PCBP4	885
FGFR1OP	873
CENPK	868
GINS4	864
CDKN2C	861
ODF2	853
UIMC1	852
RMI2	844
FANCB	841
CLSPN	835
CCNB1	827
NCAPG2	797
COPS7B	794
SMC1B	771
TEX12	764
DUT	753
DSCC1	753
SFI1	746
POLR2F	739
CENPJ	735
CHEK2	728
RANGAP1	726
KNTC1	721
POLA2	717
CDC6	701
UCK1	696
NFIA	681
GAR1	638
SLX1B	628
ZPBP	619
COPS5	619
CABLES1	596
CENPH	595
RNF8	571
POLE2	567
RUVBL1	562
TUBA3D	546
PSMA7	541
HMGN1	539
PSME2	516
AAAS	508
DNA2	480
ZWINT	476
TUBGCP6	474
CMPK2	457
CENPM	451
GATA2	443
RAE1	442
ESCO2	429
SSBP1	416
CWC15	412
TYMP	406
MCM4	402
CDC7	399
STAG3	396
FANCD2	390
NHP2	376
RHEB	372
CNIH4	364
DTYMK	354
REC8	348
CCSAP	348
BRCA2	347
POLD3	343
FANCI	342
TMEM138	330
MCM3	327
MCM5	322
XPA	321
NCAPD3	315
PSMB4	312
CC2D1B	300
PPIE	286

## Sheet: Table S8
Table S8 The result of machine learning benchmark.
Model	C-index	IBS	1-year AUC	3-year AUC	5-year AUC	10-year AUC
1_coxboost_result	0.604651	0.133138	0.474738	0.718399	0.718399	0.75695
1_ene_cox_result	0.677741	0.115009	0.551916	0.779555	0.779555	0.805709
1_lasso_cox_result	0.611296	0.133221	0.491493	0.724875	0.724875	0.760592
1_plsRcox_result	0.624585	0.165202	0.531763	0.665853	0.665853	0.766239
1_ridge_cox_result	0.700997	0.110442	0.546107	0.790299	0.790299	0.81493
1_superpc_result	0.744186	0.0965984	0.614943	0.816935	0.816935	0.84326
1_xgb_result	0.767442	0.132209	0.657969	0.841229	0.841229	0.82386
2_coxboost_result	0.765027	0.151809	0.985477	0.883363	0.878613	0.861149
2_ene_cox_result	0.770492	0.147023	0.982618	0.886537	0.893977	0.866384
2_lasso_cox_result	0.765027	0.155323	0.983684	0.877239	0.871915	0.859403
2_plsRcox_result	0.639344	0.196425	0.755708	0.765214	0.871955	0.809804
2_ridge_cox_result	0.770492	0.145527	0.991869	0.925454	0.909948	0.876642
2_superpc_result	0.797814	0.134936	0.982499	0.930527	0.839812	0.899289
2_xgb_result	0.808743	0.135282	0.95742	0.855311	0.874233	0.856716
3_coxboost_result	0.370044	0.165478	0.227755	0.377774	0.460594	0.400296
3_ene_cox_result	0.374449	0.165955	0.249306	0.364046	0.466298	0.387215
3_lasso_cox_result	0.365639	0.165534	0.216439	0.376793	0.479045	0.394663
3_plsRcox_result	0.378855	0.16235	0.22839	0.397959	0.482189	0.332655
3_ridge_cox_result	0.365639	0.166029	0.248803	0.363987	0.450637	0.364203
3_superpc_result	0.462555	0.168558	0.424754	0.405584	0.435973	0.520895
3_xgb_result	0.45815	0.155668	0.415044	0.464184	0.353823	0.274844
4_coxboost_result	0.690083	0.137582	0.662608	0.711061	0.620665	0.918156
4_ene_cox_result	0.739669	0.137284	0.757458	0.762492	0.656121	0.860967
4_lasso_cox_result	0.694215	0.138128	0.669744	0.720798	0.621264	0.92012
4_plsRcox_result	0.599174	0.166346	0.493348	0.588522	0.600998	0.487204
4_ridge_cox_result	0.747934	0.135038	0.773136	0.770363	0.66927	0.833826
4_superpc_result	0.710744	0.149547	0.780511	0.778026	0.637585	0.756217
4_xgb_result	0.661157	0.139371	0.732389	0.710268	0.535079	0.852504
5_coxboost_result	0.811881	0.132163	0.979167	0.740332	0.740332	0.895854
5_ene_cox_result	0.811881	0.13186	0.979167	0.740127	0.740127	0.898407
5_lasso_cox_result	0.806931	0.133403	0.979167	0.737876	0.737876	0.896221
5_plsRcox_result	0.5	0.20498	0.6875	0.45055	0.45055	0.705602
5_ridge_cox_result	0.782178	0.131975	0.958333	0.690918	0.690918	0.914836
5_superpc_result	0.712871	0.16135	0.916667	0.531065	0.531065	0.846187
5_xgb_result	0.816832	0.110329	1	0.8156	0.8156	0.926398
6_coxboost_result	0.675676	0.196192	0.771809	0.647342	0.699068	0.656839
6_ene_cox_result	0.648649	0.194984	0.741253	0.637607	0.688914	0.668352
6_lasso_cox_result	0.679537	0.199431	0.765609	0.645416	0.695526	0.654843
6_plsRcox_result	0.57529	0.201658	0.717932	0.601126	0.479118	0.594644
6_ridge_cox_result	0.675676	0.189009	0.774063	0.668835	0.709199	0.706039
6_superpc_result	0.640927	0.18287	0.73265	0.612017	0.669322	0.713241
6_xgb_result	0.629344	0.19706	0.683053	0.59103	0.665066	0.659915
7_coxboost_result	0.754098	0.121866	1.04034	0.780042	0.932581	0.932581
7_ene_cox_result	0.758197	0.123012	1.03787	0.784234	0.956369	0.956369
7_lasso_cox_result	0.762295	0.12309	1.05164	0.771891	0.927807	0.927807
7_plsRcox_result	0.627049	0.158626	0.908192	0.471658	0.629128	0.629128
7_ridge_cox_result	0.692623	0.138956	0.989053	0.724455	0.845112	0.845112
7_superpc_result	0.610656	0.157016	0.931834	0.654091	0.74121	0.74121
7_xgb_result	0.704918	0.13791	1.06993	0.730577	0.806392	0.806392
8_coxboost_result	0.728873	0.174013	0.827605	0.782755	0.496269	0.496269
8_ene_cox_result	0.721831	0.174171	0.809686	0.768581	0.528916	0.528916
8_lasso_cox_result	0.693662	0.173585	0.784482	0.7272	0.466917	0.466917
8_plsRcox_result	0.637324	0.168423	0.632651	0.704215	0.448572	0.448572
8_ridge_cox_result	0.746479	0.175127	0.835728	0.804193	0.545854	0.545854
8_superpc_result	0.767606	0.177831	0.856379	0.827234	0.588453	0.588453
8_xgb_result	0.742958	0.173909	0.72222	0.809882	0.594361	0.594361
9_coxboost_result	0.658915	0.281727	0.634023	0.657926	0.657926	0.55886
9_ene_cox_result	0.670543	0.291312	0.65007	0.679152	0.679152	0.553899
9_lasso_cox_result	0.662791	0.282475	0.639056	0.661916	0.661916	0.560793
9_plsRcox_result	0.713178	0.270174	0.783883	0.640618	0.640618	0.391892
9_ridge_cox_result	0.682171	0.299187	0.66484	0.678957	0.678957	0.544181
9_superpc_result	0.666667	0.285485	0.641798	0.671033	0.671033	0.501902
9_xgb_result	0.75969	0.274913	0.815021	0.746929	0.746929	0.57874
10_coxboost_result	0.806604	0.114194	0.918755	0.822899	0.658476	0.926026
10_ene_cox_result	0.820755	0.133596	0.960467	0.829892	0.591539	0.808376
10_lasso_cox_result	0.806604	0.116398	0.916456	0.837578	0.621767	0.926484
10_plsRcox_result	0.712264	0.174895	0.877836	0.637897	0.498881	0.655264
10_ridge_cox_result	0.778302	0.148454	0.951179	0.747093	0.536054	0.711687
10_superpc_result	0.721698	0.176849	0.95224	0.667793	0.417236	0.536036
10_xgb_result	0.900943	0.103659	1.02112	0.894717	0.795898	1.04522

## Sheet: Table S9
Table S9 The result of signatures comparison.
Cohorts	Signatures	HR	HR.95L	HR.95R	HR P value	C-index	C-index P value
TCGA-PRAD	RSS	4.30658	3.51457	5.27707	4.90768e-45	0.850819	NA
TCGA-PRAD	Liu	2.5279	1.90234	3.35919	1.62392e-10	0.685347	3.61915e-10
TCGA-PRAD	Xu	1.41036	1.28938	1.54269	5.71966e-14	0.722734	3.20179e-05
TCGA-PRAD	Feng	1.17077	1.00557	1.3631	0.0422007	0.558565	0
DKFZ-PRAD	RSS	5.48605	2.48932	12.0903	2.42066e-05	0.700499	NA
DKFZ-PRAD	Liu	2.68357	1.50803	4.77547	0.00078797	0.647255	0.64646
DKFZ-PRAD	Xu	1.18618	1.04583	1.34536	0.00787463	0.675541	0.739565
DKFZ-PRAD	Feng	1.34105	0.949191	1.89468	0.0960657	0.618136	0.390377
GSE70768	RSS	3.75905	1.79612	7.86721	0.000441194	0.723545	NA
GSE70768	Liu	2.67846	1.08142	6.63401	0.0332441	0.626984	0.278045
GSE70768	Xu	1.21751	1.01299	1.46333	0.0359509	0.65873	0.451381
GSE70768	Feng	1.57494	1.09469	2.26587	0.0143865	0.680556	0.656112
GSE70769	RSS	2.95458	1.67104	5.22403	0.000194751	0.654067	NA
GSE70769	Liu	2.38855	1.51618	3.76286	0.000173502	0.655754	0.978517
GSE70769	Xu	1.21653	1.05611	1.40133	0.00659579	0.60918	0.418583
GSE70769	Feng	1.00194	0.775117	1.29515	0.988172	0.503544	0.0197496
GSE94767	RSS	1.60877	1.05532	2.45247	0.0270879	0.670482	NA
GSE94767	Liu	1.36117	0.859869	2.15472	0.188263	0.559489	0.0612572
GSE94767	Xu	1.13552	1.02716	1.25531	0.0130067	0.623636	0.309823
GSE94767	Feng	1.22123	0.964077	1.54697	0.0975804	0.565079	0.0898044

## Sheet: Table S10
Table S10 Somatic copy number alterations in RSS-high and RSS-low groups.
	RSS-high		RSS-low		Adjusted P value
Gene Symbol	Loss/gain	No alteration	Loss/gain	No alteration
TMPRSS2	78	122	95	177	0.364103
PTEN	91	109	79	193	0.000299714
TP53	97	103	79	193	3.52e-05
RB1	121	79	112	160	6e-05
MAP3K7	108	92	99	173	0.000209766
CHD1	76	124	46	226	1.05e-06
CDKN1B	78	122	69	203	0.00177252
CCND1*	37	163	12	260	2.13e-06
MYC8*	92	108	61	211	5.77e-07
* denotes genes with gains or no alteration.

[truncated: 9 more sheets: Table S11, Table S12, Table S13, Table S14, Table S15, Table S16, Table S17, Table S18, Table S19]
